# Supplementary material for: Liver-stage fate determination in Plasmodium vivax parasites: Characterization of schizont growth and hypnozoite fating from patient isolates
Source: Front Microbiol. 2022 Sep 23;13:976606. doi: 10.3389/fmicb.2022.976606 (PMC9539820; doi:10.3389/fmicb.2022.976606)
Supplement: Supplementary file 1 [file Data_Sheet_1.zip]

Archive with 12 entries (12 files):
- Datasets Dictionary.DOCX
- Experiment 1 Dataset 1.XLSX
- Experiment 1 Dataset 2.XLSX
- Experiment 2 Dataset.XLSX
- Experiment 3 Dataset.XLSX
- Supplementary Figure 1.PDF
- Supplementary Figure 2.PDF
- Supplementary Figure 3.PDF
- Supplementary Figure 4.TIF
- Supplementary Figure 5.TIF
- Supplementary Figures and Table legends.DOCX
- Supplementary Table 1.XLSX
