# Supplementary material for: Liver-stage fate determination in Plasmodium vivax parasites: Characterization of schizont growth and hypnozoite fating from patient isolates
Source: Front Microbiol. 2022 Sep 23;13:976606. doi: 10.3389/fmicb.2022.976606 (PMC9539820; doi:10.3389/fmicb.2022.976606)
Supplement: Supplementary file 1 [file Data_Sheet_1.zip › Experiment 1 Dataset 1.XLSX]

## Sheet: hepspzsub
id	plate	well	hepcells	spzwell	case	nucleicount	nrparasites	nrschizonts	nrhypno	repwell	catspz
A1	P6	G04	BGW	12000	C1	8886	66	39	27	BGWC5-Pv77812000	A12000
A12	P6	F04	BGW	12000	C1	8708	158	68	90	BGWC5-Pv77812000	A12000
A35	P6	E04	BGW	12000	C1	8038	208	88	120	BGWC5-Pv77812000	A12000
A39	P6	B04	BGW	12000	C1	9410	226	79	147	BGWC5-Pv77812000	A12000
A47	P6	C04	BGW	12000	C1	8783	253	93	160	BGWC5-Pv77812000	A12000
A48	P6	D04	BGW	12000	C1	7696	283	129	154	BGWC5-Pv77812000	A12000
A145	P5	G16	HHR	12000	C1	11441	26	11	15	HHRC5-Pv77812000	A12000
A172	P5	B16	HHR	12000	C1	11198	50	27	23	HHRC5-Pv77812000	A12000
A186	P5	D16	HHR	12000	C1	9934	64	37	27	HHRC5-Pv77812000	A12000
A187	P5	C16	HHR	12000	C1	11891	65	43	22	HHRC5-Pv77812000	A12000
A190	P5	F16	HHR	12000	C1	12081	70	32	38	HHRC5-Pv77812000	A12000
A192	P5	E16	HHR	12000	C1	10937	81	46	35	HHRC5-Pv77812000	A12000
A289	P6	G16	OTW	12000	C1	10550	17	9	8	OTWC5-Pv77812000	A12000
A295	P6	F16	OTW	12000	C1	11116	46	26	20	OTWC5-Pv77812000	A12000
A307	P6	B16	OTW	12000	C1	11393	65	38	27	OTWC5-Pv77812000	A12000
A327	P6	E16	OTW	12000	C1	10363	88	43	45	OTWC5-Pv77812000	A12000
A329	P6	C16	OTW	12000	C1	10249	92	43	49	OTWC5-Pv77812000	A12000
A336	P6	D16	OTW	12000	C1	11447	152	89	63	OTWC5-Pv77812000	A12000
A433	P5	B04	UBV	12000	C1	9390	17	7	10	UBVC5-Pv77812000	A12000
A434	P5	G04	UBV	12000	C1	8521	17	5	12	UBVC5-Pv77812000	A12000
A435	P5	F04	UBV	12000	C1	8629	45	18	27	UBVC5-Pv77812000	A12000
A478	P5	E04	UBV	12000	C1	8226	173	67	106	UBVC5-Pv77812000	A12000
A479	P5	C04	UBV	12000	C1	8213	179	70	109	UBVC5-Pv77812000	A12000
A480	P5	D04	UBV	12000	C1	7418	259	92	167	UBVC5-Pv77812000	A12000
A10	P6	B05	BGW	15000	C1	8419	189	78	111	BGWC5-Pv77815000	A15000
A24	P6	G05	BGW	15000	C1	7349	224	84	140	BGWC5-Pv77815000	A15000
A28	P6	C05	BGW	15000	C1	8298	231	91	140	BGWC5-Pv77815000	A15000
A30	P6	E05	BGW	15000	C1	7627	243	105	138	BGWC5-Pv77815000	A15000
A34	P6	F05	BGW	15000	C1	8345	258	94	164	BGWC5-Pv77815000	A15000
A37	P6	D05	BGW	15000	C1	8621	265	107	158	BGWC5-Pv77815000	A15000
A177	P5	D17	HHR	15000	C1	11355	67	43	24	HHRC5-Pv77815000	A15000
A178	P5	E17	HHR	15000	C1	10377	68	34	34	HHRC5-Pv77815000	A15000
A183	P5	B17	HHR	15000	C1	11298	77	53	24	HHRC5-Pv77815000	A15000
A184	P5	F17	HHR	15000	C1	10902	77	36	41	HHRC5-Pv77815000	A15000
A185	P5	C17	HHR	15000	C1	10492	78	41	37	HHRC5-Pv77815000	A15000
A191	P5	G17	HHR	15000	C1	11236	95	47	48	HHRC5-Pv77815000	A15000
A318	P6	B17	OTW	15000	C1	11365	97	50	47	OTWC5-Pv77815000	A15000
A320	P6	C17	OTW	15000	C1	10476	98	54	44	OTWC5-Pv77815000	A15000
A321	P6	F17	OTW	15000	C1	10632	98	51	47	OTWC5-Pv77815000	A15000
A331	P6	D17	OTW	15000	C1	11091	124	58	66	OTWC5-Pv77815000	A15000
A334	P6	E17	OTW	15000	C1	11341	142	66	76	OTWC5-Pv77815000	A15000
A335	P6	G17	OTW	15000	C1	11093	155	75	80	OTWC5-Pv77815000	A15000
A445	P5	C05	UBV	15000	C1	8070	102	41	61	UBVC5-Pv77815000	A15000
A457	P5	D05	UBV	15000	C1	7820	116	51	65	UBVC5-Pv77815000	A15000
A466	P5	B05	UBV	15000	C1	8450	131	58	73	UBVC5-Pv77815000	A15000
A473	P5	E05	UBV	15000	C1	8519	146	64	82	UBVC5-Pv77815000	A15000
A475	P5	G05	UBV	15000	C1	8051	157	44	113	UBVC5-Pv77815000	A15000
A476	P5	F05	UBV	15000	C1	8086	163	58	105	UBVC5-Pv77815000	A15000
A6	P6	F06	BGW	17000	C1	7327	205	92	113	BGWC5-Pv77817000	A17000
A13	P6	C06	BGW	17000	C1	7669	228	98	130	BGWC5-Pv77817000	A17000
A20	P6	B06	BGW	17000	C1	7375	246	110	136	BGWC5-Pv77817000	A17000
A25	P6	D06	BGW	17000	C1	7781	254	124	130	BGWC5-Pv77817000	A17000
A29	P6	G06	BGW	17000	C1	7453	270	114	156	BGWC5-Pv77817000	A17000
A45	P6	E06	BGW	17000	C1	8049	344	155	189	BGWC5-Pv77817000	A17000
A149	P5	C18	HHR	17000	C1	10742	50	32	18	HHRC5-Pv77817000	A17000
A157	P5	F18	HHR	17000	C1	10407	59	35	24	HHRC5-Pv77817000	A17000
A163	P5	B18	HHR	17000	C1	11461	63	41	22	HHRC5-Pv77817000	A17000
A181	P5	D18	HHR	17000	C1	10631	81	49	32	HHRC5-Pv77817000	A17000
A182	P5	E18	HHR	17000	C1	11280	83	52	31	HHRC5-Pv77817000	A17000
A189	P5	G18	HHR	17000	C1	10763	99	51	48	HHRC5-Pv77817000	A17000
A305	P6	B18	OTW	17000	C1	11244	91	44	47	OTWC5-Pv77817000	A17000
A309	P6	E18	OTW	17000	C1	10770	96	41	55	OTWC5-Pv77817000	A17000
A316	P6	F18	OTW	17000	C1	10537	107	45	62	OTWC5-Pv77817000	A17000
A317	P6	C18	OTW	17000	C1	10864	108	65	43	OTWC5-Pv77817000	A17000
A324	P6	D18	OTW	17000	C1	10519	115	64	51	OTWC5-Pv77817000	A17000
A328	P6	G18	OTW	17000	C1	10772	127	60	67	OTWC5-Pv77817000	A17000
A449	P5	B06	UBV	17000	C1	8535	120	54	66	UBVC5-Pv77817000	A17000
A456	P5	C06	UBV	17000	C1	8432	130	54	76	UBVC5-Pv77817000	A17000
A464	P5	D06	UBV	17000	C1	8488	144	63	81	UBVC5-Pv77817000	A17000
A467	P5	F06	UBV	17000	C1	8351	154	63	91	UBVC5-Pv77817000	A17000
A469	P5	E06	UBV	17000	C1	8601	155	68	87	UBVC5-Pv77817000	A17000
A474	P5	G06	UBV	17000	C1	7906	166	59	107	UBVC5-Pv77817000	A17000
A5	P6	D07	BGW	19000	C1	7394	229	101	128	BGWC5-Pv77819000	A19000
A8	P6	B07	BGW	19000	C1	7458	231	102	129	BGWC5-Pv77819000	A19000
A38	P6	C07	BGW	19000	C1	8189	343	140	203	BGWC5-Pv77819000	A19000
A41	P6	G07	BGW	19000	C1	8048	366	111	255	BGWC5-Pv77819000	A19000
A43	P6	F07	BGW	19000	C1	8989	378	148	230	BGWC5-Pv77819000	A19000
A46	P6	E07	BGW	19000	C1	8425	386	155	231	BGWC5-Pv77819000	A19000
A158	P5	C19	HHR	19000	C1	10757	66	37	29	HHRC5-Pv77819000	A19000
A169	P5	E19	HHR	19000	C1	11271	78	43	35	HHRC5-Pv77819000	A19000
A170	P5	G19	HHR	19000	C1	10939	78	31	47	HHRC5-Pv77819000	A19000
A173	P5	F19	HHR	19000	C1	11316	80	42	38	HHRC5-Pv77819000	A19000
A175	P5	D19	HHR	19000	C1	11328	84	45	39	HHRC5-Pv77819000	A19000
A188	P5	B19	HHR	19000	C1	10976	106	68	38	HHRC5-Pv77819000	A19000
A296	P6	C19	OTW	19000	C1	10010	75	39	36	OTWC5-Pv77819000	A19000
A301	P6	D19	OTW	19000	C1	10341	97	47	50	OTWC5-Pv77819000	A19000
A304	P6	E19	OTW	19000	C1	10549	100	41	59	OTWC5-Pv77819000	A19000
A310	P6	F19	OTW	19000	C1	10377	111	53	58	OTWC5-Pv77819000	A19000
A311	P6	B19	OTW	19000	C1	10443	112	50	62	OTWC5-Pv77819000	A19000
A314	P6	G19	OTW	19000	C1	10862	119	60	59	OTWC5-Pv77819000	A19000
A443	P5	C07	UBV	19000	C1	8463	119	40	79	UBVC5-Pv77819000	A19000
A450	P5	B07	UBV	19000	C1	8198	138	57	81	UBVC5-Pv77819000	A19000
A454	P5	E07	UBV	19000	C1	8446	145	56	89	UBVC5-Pv77819000	A19000
A460	P5	D07	UBV	19000	C1	8229	149	68	81	UBVC5-Pv77819000	A19000
A462	P5	G07	UBV	19000	C1	8293	155	58	97	UBVC5-Pv77819000	A19000
A465	P5	F07	UBV	19000	C1	8335	162	68	94	UBVC5-Pv77819000	A19000
A2	P6	C08	BGW	21000	C1	2848	175	62	113	BGWC5-Pv77821000	A21000
A3	P6	B08	BGW	21000	C1	8247	213	79	134	BGWC5-Pv77821000	A21000
A21	P6	D08	BGW	21000	C1	7179	308	126	182	BGWC5-Pv77821000	A21000
A32	P6	E08	BGW	21000	C1	7281	359	154	205	BGWC5-Pv77821000	A21000
A33	P6	F08	BGW	21000	C1	6379	359	145	214	BGWC5-Pv77821000	A21000
A36	P6	G08	BGW	21000	C1	7108	369	131	238	BGWC5-Pv77821000	A21000
A151	P5	B20	HHR	21000	C1	11588	63	36	27	HHRC5-Pv77821000	A21000
A152	P5	C20	HHR	21000	C1	11849	65	38	27	HHRC5-Pv77821000	A21000
A153	P5	D20	HHR	21000	C1	11477	67	35	32	HHRC5-Pv77821000	A21000
A165	P5	E20	HHR	21000	C1	10682	80	43	37	HHRC5-Pv77821000	A21000
A167	P5	F20	HHR	21000	C1	10309	84	59	25	HHRC5-Pv77821000	A21000
A179	P5	G20	HHR	21000	C1	9658	96	59	37	HHRC5-Pv77821000	A21000
A290	P6	B20	OTW	21000	C1	9719	38	17	21	OTWC5-Pv77821000	A21000
A293	P6	C20	OTW	21000	C1	9740	72	36	36	OTWC5-Pv77821000	A21000
A294	P6	D20	OTW	21000	C1	10025	80	32	48	OTWC5-Pv77821000	A21000
A326	P6	G20	OTW	21000	C1	10166	152	65	87	OTWC5-Pv77821000	A21000
A332	P6	F20	OTW	21000	C1	9855	174	73	101	OTWC5-Pv77821000	A21000
A333	P6	E20	OTW	21000	C1	10686	184	73	111	OTWC5-Pv77821000	A21000
A436	P5	C08	UBV	21000	C1	7631	94	40	54	UBVC5-Pv77821000	A21000
A438	P5	B08	UBV	21000	C1	8237	101	43	58	UBVC5-Pv77821000	A21000
A458	P5	D08	UBV	21000	C1	7683	163	62	101	UBVC5-Pv77821000	A21000
A468	P5	E08	UBV	21000	C1	8044	191	76	115	UBVC5-Pv77821000	A21000
A471	P5	G08	UBV	21000	C1	7906	200	73	127	UBVC5-Pv77821000	A21000
A477	P5	F08	UBV	21000	C1	8105	243	81	162	UBVC5-Pv77821000	A21000
A18	P6	B09	BGW	24000	C1	7591	341	127	214	BGWC5-Pv77824000	A24000
A26	P6	D09	BGW	24000	C1	6873	359	136	223	BGWC5-Pv77824000	A24000
A27	P6	C09	BGW	24000	C1	7133	365	135	230	BGWC5-Pv77824000	A24000
A40	P6	E09	BGW	24000	C1	6854	456	195	261	BGWC5-Pv77824000	A24000
A42	P6	G09	BGW	24000	C1	8296	476	141	335	BGWC5-Pv77824000	A24000
A44	P6	F09	BGW	24000	C1	7375	480	170	310	BGWC5-Pv77824000	A24000
A146	P5	D21	HHR	24000	C1	11144	56	26	30	HHRC5-Pv77824000	A24000
A148	P5	C21	HHR	24000	C1	11164	64	41	23	HHRC5-Pv77824000	A24000
A155	P5	E21	HHR	24000	C1	10892	81	52	29	HHRC5-Pv77824000	A24000
A166	P5	B21	HHR	24000	C1	11482	94	47	47	HHRC5-Pv77824000	A24000
A171	P5	G21	HHR	24000	C1	11350	99	42	57	HHRC5-Pv77824000	A24000
A180	P5	F21	HHR	24000	C1	10568	113	73	40	HHRC5-Pv77824000	A24000
A303	P6	B21	OTW	24000	C1	10945	125	64	61	OTWC5-Pv77824000	A24000
A313	P6	C21	OTW	24000	C1	10973	150	76	74	OTWC5-Pv77824000	A24000
A315	P6	F21	OTW	24000	C1	10192	151	54	97	OTWC5-Pv77824000	A24000
A322	P6	D21	OTW	24000	C1	10215	157	71	86	OTWC5-Pv77824000	A24000
A325	P6	G21	OTW	24000	C1	10554	172	73	99	OTWC5-Pv77824000	A24000
A330	P6	E21	OTW	24000	C1	10586	196	94	102	OTWC5-Pv77824000	A24000
A437	P5	B09	UBV	24000	C1	8797	115	46	69	UBVC5-Pv77824000	A24000
A448	P5	C09	UBV	24000	C1	8335	168	60	108	UBVC5-Pv77824000	A24000
A461	P5	F09	UBV	24000	C1	7782	192	64	128	UBVC5-Pv77824000	A24000
A463	P5	D09	UBV	24000	C1	8126	198	71	127	UBVC5-Pv77824000	A24000
A470	P5	G09	UBV	24000	C1	8657	223	76	147	UBVC5-Pv77824000	A24000
A472	P5	E09	UBV	24000	C1	7981	230	77	153	UBVC5-Pv77824000	A24000
A7	P6	D10	BGW	27000	C1	7581	326	109	217	BGWC5-Pv77827000	A27000
A9	P6	G10	BGW	27000	C1	6959	339	126	213	BGWC5-Pv77827000	A27000
A15	P6	B10	BGW	27000	C1	8081	374	153	221	BGWC5-Pv77827000	A27000
A17	P6	C10	BGW	27000	C1	8106	380	145	235	BGWC5-Pv77827000	A27000
A22	P6	F10	BGW	27000	C1	7458	399	161	238	BGWC5-Pv77827000	A27000
A23	P6	E10	BGW	27000	C1	8142	401	159	242	BGWC5-Pv77827000	A27000
A150	P5	C22	HHR	27000	C1	10916	80	48	32	HHRC5-Pv77827000	A27000
A154	P5	E22	HHR	27000	C1	11146	90	52	38	HHRC5-Pv77827000	A27000
A159	P5	G22	HHR	27000	C1	10249	95	57	38	HHRC5-Pv77827000	A27000
A161	P5	D22	HHR	27000	C1	11167	97	51	46	HHRC5-Pv77827000	A27000
A164	P5	F22	HHR	27000	C1	10649	101	67	34	HHRC5-Pv77827000	A27000
A176	P5	B22	HHR	27000	C1	11252	120	70	50	HHRC5-Pv77827000	A27000
A291	P6	C22	OTW	27000	C1	10373	76	34	42	OTWC5-Pv77827000	A27000
A292	P6	B22	OTW	27000	C1	9563	89	37	52	OTWC5-Pv77827000	A27000
A297	P6	G22	OTW	27000	C1	10148	113	59	54	OTWC5-Pv77827000	A27000
A299	P6	D22	OTW	27000	C1	10566	128	70	58	OTWC5-Pv77827000	A27000
A300	P6	E22	OTW	27000	C1	10773	133	68	65	OTWC5-Pv77827000	A27000
A302	P6	F22	OTW	27000	C1	10887	138	68	70	OTWC5-Pv77827000	A27000
A439	P5	C10	UBV	27000	C1	7330	132	47	85	UBVC5-Pv77827000	A27000
A442	P5	B10	UBV	27000	C1	8257	163	70	93	UBVC5-Pv77827000	A27000
A444	P5	E10	UBV	27000	C1	8348	182	61	121	UBVC5-Pv77827000	A27000
A446	P5	D10	UBV	27000	C1	8392	188	73	115	UBVC5-Pv77827000	A27000
A447	P5	F10	UBV	27000	C1	8246	188	68	120	UBVC5-Pv77827000	A27000
A459	P5	G10	UBV	27000	C1	8519	210	71	139	UBVC5-Pv77827000	A27000
A4	P6	C11	BGW	30000	C1	6240	360	136	224	BGWC5-Pv77830000	A30000
A11	P6	F11	BGW	30000	C1	5699	392	134	258	BGWC5-Pv77830000	A30000
A14	P6	D11	BGW	30000	C1	6213	409	136	273	BGWC5-Pv77830000	A30000
A16	P6	E11	BGW	30000	C1	6060	422	127	295	BGWC5-Pv77830000	A30000
A19	P6	B11	BGW	30000	C1	7211	433	124	309	BGWC5-Pv77830000	A30000
A31	P6	G11	BGW	30000	C1	6785	487	143	344	BGWC5-Pv77830000	A30000
A147	P5	D23	HHR	30000	C1	9804	73	44	29	HHRC5-Pv77830000	A30000
A156	P5	C23	HHR	30000	C1	10642	102	67	35	HHRC5-Pv77830000	A30000
A160	P5	E23	HHR	30000	C1	9377	106	72	34	HHRC5-Pv77830000	A30000
A162	P5	B23	HHR	30000	C1	11155	108	71	37	HHRC5-Pv77830000	A30000
A168	P5	F23	HHR	30000	C1	9505	122	78	44	HHRC5-Pv77830000	A30000
A174	P5	G23	HHR	30000	C1	10004	130	65	65	HHRC5-Pv77830000	A30000
A298	P6	B23	OTW	30000	C1	10697	131	64	67	OTWC5-Pv77830000	A30000
A306	P6	C23	OTW	30000	C1	11188	162	74	88	OTWC5-Pv77830000	A30000
A308	P6	D23	OTW	30000	C1	10906	166	94	72	OTWC5-Pv77830000	A30000
A312	P6	F23	OTW	30000	C1	9878	178	81	97	OTWC5-Pv77830000	A30000
A319	P6	E23	OTW	30000	C1	10154	194	101	93	OTWC5-Pv77830000	A30000
A323	P6	G23	OTW	30000	C1	10613	201	114	87	OTWC5-Pv77830000	A30000
A440	P5	C11	UBV	30000	C1	8004	167	54	113	UBVC5-Pv77830000	A30000
A441	P5	B11	UBV	30000	C1	8084	171	55	116	UBVC5-Pv77830000	A30000
A451	P5	F11	UBV	30000	C1	7710	218	70	148	UBVC5-Pv77830000	A30000
A452	P5	D11	UBV	30000	C1	7978	222	73	149	UBVC5-Pv77830000	A30000
A453	P5	E11	UBV	30000	C1	7747	226	71	155	UBVC5-Pv77830000	A30000
A455	P5	G11	UBV	30000	C2	7935	229	63	166	UBVC5-Pv77830000	A30000
A60	P8	G04	BGW	12000	C2	7797	80	28	52	BGWC7-Pv78112000	A12000
A66	P8	C04	BGW	12000	C2	8113	89	36	53	BGWC7-Pv78112000	A12000
A74	P8	F04	BGW	12000	C2	8201	102	49	53	BGWC7-Pv78112000	A12000
A75	P8	D04	BGW	12000	C2	8418	107	39	68	BGWC7-Pv78112000	A12000
A80	P8	B04	BGW	12000	C2	8866	118	34	84	BGWC7-Pv78112000	A12000
A83	P8	E04	BGW	12000	C2	8072	119	43	76	BGWC7-Pv78112000	A12000
A201	P7	F16	HHR	12000	C2	11828	57	21	36	HHRC7-Pv78112000	A12000
A209	P7	D16	HHR	12000	C2	11801	70	35	35	HHRC7-Pv78112000	A12000
A211	P7	E16	HHR	12000	C2	13355	72	32	40	HHRC7-Pv78112000	A12000
A213	P7	G16	HHR	12000	C2	12271	73	32	41	HHRC7-Pv78112000	A12000
A215	P7	B16	HHR	12000	C2	12311	74	27	47	HHRC7-Pv78112000	A12000
A223	P7	C16	HHR	12000	C2	11679	81	42	39	HHRC7-Pv78112000	A12000
A348	P8	F16	OTW	12000	C2	9998	26	8	18	OTWC7-Pv78112000	A12000
A353	P8	E16	OTW	12000	C2	10457	31	12	19	OTWC7-Pv78112000	A12000
A355	P8	G16	OTW	12000	C2	10282	32	13	19	OTWC7-Pv78112000	A12000
A366	P8	B16	OTW	12000	C2	9619	38	15	23	OTWC7-Pv78112000	A12000
A376	P8	C16	OTW	12000	C2	9809	48	20	28	OTWC7-Pv78112000	A12000
A377	P8	D16	OTW	12000	C2	10045	48	14	34	OTWC7-Pv78112000	A12000
A489	P7	G04	UBV	12000	C2	8827	69	26	43	UBVC7-Pv78112000	A12000
A497	P7	E04	UBV	12000	C2	9001	77	35	42	UBVC7-Pv78112000	A12000
A500	P7	F04	UBV	12000	C2	9425	78	24	54	UBVC7-Pv78112000	A12000
A505	P7	B04	UBV	12000	C2	8567	84	34	50	UBVC7-Pv78112000	A12000
A506	P7	D04	UBV	12000	C2	8698	85	37	48	UBVC7-Pv78112000	A12000
A509	P7	C04	UBV	12000	C2	8858	88	23	65	UBVC7-Pv78112000	A12000
A54	P8	G05	BGW	15000	C2	9073	81	30	51	BGWC7-Pv78115000	A15000
A57	P8	B05	BGW	15000	C2	7984	93	41	52	BGWC7-Pv78115000	A15000
A67	P8	F05	BGW	15000	C2	7682	120	48	72	BGWC7-Pv78115000	A15000
A82	P8	C05	BGW	15000	C2	7381	148	56	92	BGWC7-Pv78115000	A15000
A90	P8	E05	BGW	15000	C2	6339	172	62	110	BGWC7-Pv78115000	A15000
A96	P8	D05	BGW	15000	C2	7267	213	67	146	BGWC7-Pv78115000	A15000
A195	P7	G17	HHR	15000	C2	12498	36	22	14	HHRC7-Pv78115000	A15000
A198	P7	F17	HHR	15000	C2	13255	53	24	29	HHRC7-Pv78115000	A15000
A199	P7	B17	HHR	15000	C2	12034	56	18	38	HHRC7-Pv78115000	A15000
A202	P7	C17	HHR	15000	C2	11912	73	31	42	HHRC7-Pv78115000	A15000
A238	P7	E17	HHR	15000	C2	10985	145	57	88	HHRC7-Pv78115000	A15000
A240	P7	D17	HHR	15000	C2	9693	176	72	104	HHRC7-Pv78115000	A15000
A339	P8	G17	OTW	15000	C2	11533	16	7	9	OTWC7-Pv78115000	A15000
A344	P8	F17	OTW	15000	C2	11473	28	13	15	OTWC7-Pv78115000	A15000
A345	P8	B17	OTW	15000	C2	10764	29	14	15	OTWC7-Pv78115000	A15000
A374	P8	C17	OTW	15000	C2	10802	56	25	31	OTWC7-Pv78115000	A15000
A380	P8	E17	OTW	15000	C2	10759	71	30	41	OTWC7-Pv78115000	A15000
A384	P8	D17	OTW	15000	C2	10573	86	32	54	OTWC7-Pv78115000	A15000
A484	P7	B05	UBV	15000	C2	8429	55	34	21	UBVC7-Pv78115000	A15000
A485	P7	G05	UBV	15000	C2	8143	60	23	37	UBVC7-Pv78115000	A15000
A494	P7	C05	UBV	15000	C2	8050	92	36	56	UBVC7-Pv78115000	A15000
A518	P7	F05	UBV	15000	C2	7614	122	44	78	UBVC7-Pv78115000	A15000
A523	P7	D05	UBV	15000	C2	7641	149	53	96	UBVC7-Pv78115000	A15000
A525	P7	E05	UBV	15000	C2	7563	167	52	115	UBVC7-Pv78115000	A15000
A50	P8	G06	BGW	17000	C2	8774	70	26	44	BGWC7-Pv78117000	A17000
A64	P8	F06	BGW	17000	C2	8308	120	44	76	BGWC7-Pv78117000	A17000
A86	P8	C06	BGW	17000	C2	6450	179	72	107	BGWC7-Pv78117000	A17000
A88	P8	E06	BGW	17000	C2	8549	188	57	131	BGWC7-Pv78117000	A17000
A91	P8	D06	BGW	17000	C2	5857	206	69	137	BGWC7-Pv78117000	A17000
A95	P8	B06	BGW	17000	C2	6986	235	79	156	BGWC7-Pv78117000	A17000
A193	P7	G18	HHR	17000	C2	11970	32	15	17	HHRC7-Pv78117000	A17000
A194	P7	F18	HHR	17000	C2	12337	39	23	16	HHRC7-Pv78117000	A17000
A210	P7	E18	HHR	17000	C2	11041	100	39	61	HHRC7-Pv78117000	A17000
A234	P7	B18	HHR	17000	C2	11043	137	66	71	HHRC7-Pv78117000	A17000
A237	P7	D18	HHR	17000	C2	10456	150	65	85	HHRC7-Pv78117000	A17000
A239	P7	C18	HHR	17000	C2	10677	175	70	105	HHRC7-Pv78117000	A17000
A338	P8	G18	OTW	17000	C2	10884	12	3	9	OTWC7-Pv78117000	A17000
A340	P8	F18	OTW	17000	C2	11139	22	8	14	OTWC7-Pv78117000	A17000
A367	P8	E18	OTW	17000	C2	10315	54	20	34	OTWC7-Pv78117000	A17000
A373	P8	B18	OTW	17000	C2	10047	62	28	34	OTWC7-Pv78117000	A17000
A378	P8	D18	OTW	17000	C2	10327	75	28	47	OTWC7-Pv78117000	A17000
A381	P8	C18	OTW	17000	C2	10430	84	36	48	OTWC7-Pv78117000	A17000
A482	P7	G06	UBV	17000	C2	9060	55	17	38	UBVC7-Pv78117000	A17000
A486	P7	F06	UBV	17000	C2	8980	77	22	55	UBVC7-Pv78117000	A17000
A492	P7	E06	UBV	17000	C2	9032	103	45	58	UBVC7-Pv78117000	A17000
A504	P7	B06	UBV	17000	C2	7591	113	42	71	UBVC7-Pv78117000	A17000
A524	P7	D06	UBV	17000	C2	8223	174	53	121	UBVC7-Pv78117000	A17000
A526	P7	C06	UBV	17000	C2	8681	201	65	136	UBVC7-Pv78117000	A17000
A65	P8	E07	BGW	19000	C2	7623	139	56	83	BGWC7-Pv78119000	A19000
A81	P8	D07	BGW	19000	C2	6775	187	72	115	BGWC7-Pv78119000	A19000
A84	P8	G07	BGW	19000	C2	6891	190	72	118	BGWC7-Pv78119000	A19000
A87	P8	F07	BGW	19000	C2	7396	209	78	131	BGWC7-Pv78119000	A19000
A92	P8	B07	BGW	19000	C2	7229	244	91	153	BGWC7-Pv78119000	A19000
A94	P8	C07	BGW	19000	C2	7494	248	75	173	BGWC7-Pv78119000	A19000
A206	P7	D19	HHR	19000	C2	11087	107	42	65	HHRC7-Pv78119000	A19000
A217	P7	G19	HHR	19000	C2	11777	120	48	72	HHRC7-Pv78119000	A19000
A225	P7	E19	HHR	19000	C2	11389	130	53	77	HHRC7-Pv78119000	A19000
A228	P7	C19	HHR	19000	C2	11196	132	58	74	HHRC7-Pv78119000	A19000
A231	P7	B19	HHR	19000	C2	11524	139	68	71	HHRC7-Pv78119000	A19000
A232	P7	F19	HHR	19000	C2	11952	149	60	89	HHRC7-Pv78119000	A19000
A349	P8	E19	OTW	19000	C2	1986	42	12	30	OTWC7-Pv78119000	A19000
A360	P8	G19	OTW	19000	C2	10553	54	23	31	OTWC7-Pv78119000	A19000
A364	P8	D19	OTW	19000	C2	10453	57	23	34	OTWC7-Pv78119000	A19000
A365	P8	F19	OTW	19000	C2	10208	60	25	35	OTWC7-Pv78119000	A19000
A370	P8	B19	OTW	19000	C2	10419	64	28	36	OTWC7-Pv78119000	A19000
A371	P8	C19	OTW	19000	C2	10382	65	35	30	OTWC7-Pv78119000	A19000
A499	P7	E07	UBV	19000	C2	7755	123	48	75	UBVC7-Pv78119000	A19000
A503	P7	D07	UBV	19000	C2	8798	126	43	83	UBVC7-Pv78119000	A19000
A507	P7	B07	UBV	19000	C2	8397	138	54	84	UBVC7-Pv78119000	A19000
A508	P7	C07	UBV	19000	C2	8849	139	55	84	UBVC7-Pv78119000	A19000
A516	P7	F07	UBV	19000	C2	9104	151	55	96	UBVC7-Pv78119000	A19000
A519	P7	G07	UBV	19000	C2	9280	155	52	103	UBVC7-Pv78119000	A19000
A68	P8	F08	BGW	21000	C2	7303	171	64	107	BGWC7-Pv78121000	A21000
A71	P8	B08	BGW	21000	C2	7023	175	74	101	BGWC7-Pv78121000	A21000
A78	P8	C08	BGW	21000	C2	6229	197	76	121	BGWC7-Pv78121000	A21000
A85	P8	G08	BGW	21000	C2	7869	213	62	151	BGWC7-Pv78121000	A21000
A89	P8	D08	BGW	21000	C2	6270	233	86	147	BGWC7-Pv78121000	A21000
A93	P8	E08	BGW	21000	C2	7562	272	84	188	BGWC7-Pv78121000	A21000
A212	P7	F20	HHR	21000	C2	11255	126	57	69	HHRC7-Pv78121000	A21000
A214	P7	B20	HHR	21000	C2	11256	128	55	73	HHRC7-Pv78121000	A21000
A219	P7	C20	HHR	21000	C2	11354	137	52	85	HHRC7-Pv78121000	A21000
A222	P7	D20	HHR	21000	C2	10728	139	50	89	HHRC7-Pv78121000	A21000
A224	P7	E20	HHR	21000	C2	10608	142	66	76	HHRC7-Pv78121000	A21000
A226	P7	G20	HHR	21000	C2	11786	144	59	85	HHRC7-Pv78121000	A21000
A354	P8	G20	OTW	21000	C2	11252	55	23	32	OTWC7-Pv78121000	A21000
A359	P8	B20	OTW	21000	C2	10500	58	32	26	OTWC7-Pv78121000	A21000
A369	P8	E20	OTW	21000	C2	10579	69	23	46	OTWC7-Pv78121000	A21000
A372	P8	F20	OTW	21000	C2	10234	76	36	40	OTWC7-Pv78121000	A21000
A375	P8	D20	OTW	21000	C2	10520	82	35	47	OTWC7-Pv78121000	A21000
A379	P8	C20	OTW	21000	C2	10615	96	40	56	OTWC7-Pv78121000	A21000
A498	P7	G08	UBV	21000	C2	9107	135	60	75	UBVC7-Pv78121000	A21000
A502	P7	E08	UBV	21000	C2	8567	139	51	88	UBVC7-Pv78121000	A21000
A510	P7	B08	UBV	21000	C2	8262	154	62	92	UBVC7-Pv78121000	A21000
A520	P7	F08	UBV	21000	C2	9037	175	69	106	UBVC7-Pv78121000	A21000
A521	P7	C08	UBV	21000	C2	8611	177	71	106	UBVC7-Pv78121000	A21000
A522	P7	D08	UBV	21000	C2	8201	186	67	119	UBVC7-Pv78121000	A21000
A59	P8	B09	BGW	24000	C2	6577	157	48	109	BGWC7-Pv78124000	A24000
A69	P8	F09	BGW	24000	C2	6831	196	61	135	BGWC7-Pv78124000	A24000
A73	P8	E09	BGW	24000	C2	6356	203	58	145	BGWC7-Pv78124000	A24000
A76	P8	G09	BGW	24000	C2	6284	215	76	139	BGWC7-Pv78124000	A24000
A77	P8	D09	BGW	24000	C2	6238	221	77	144	BGWC7-Pv78124000	A24000
A79	P8	C09	BGW	24000	C2	6457	229	78	151	BGWC7-Pv78124000	A24000
A203	P7	F21	HHR	24000	C2	11500	123	55	68	HHRC7-Pv78124000	A24000
A204	P7	D21	HHR	24000	C2	10365	127	56	71	HHRC7-Pv78124000	A24000
A207	P7	C21	HHR	24000	C2	10354	137	57	80	HHRC7-Pv78124000	A24000
A220	P7	E21	HHR	24000	C2	10414	158	56	102	HHRC7-Pv78124000	A24000
A221	P7	G21	HHR	24000	C2	10920	158	79	79	HHRC7-Pv78124000	A24000
A229	P7	B21	HHR	24000	C2	10192	173	84	89	HHRC7-Pv78124000	A24000
A350	P8	C21	OTW	24000	C2	10071	57	23	34	OTWC7-Pv78124000	A24000
A351	P8	G21	OTW	24000	C2	10331	59	33	26	OTWC7-Pv78124000	A24000
A356	P8	B21	OTW	24000	C2	10837	64	30	34	OTWC7-Pv78124000	A24000
A362	P8	D21	OTW	24000	C2	10122	71	29	42	OTWC7-Pv78124000	A24000
A363	P8	E21	OTW	24000	C2	10700	71	25	46	OTWC7-Pv78124000	A24000
A368	P8	F21	OTW	24000	C2	10436	78	31	47	OTWC7-Pv78124000	A24000
A501	P7	E09	UBV	24000	C2	8180	156	63	93	UBVC7-Pv78124000	A24000
A512	P7	B09	UBV	24000	C2	8626	182	80	102	UBVC7-Pv78124000	A24000
A513	P7	D09	UBV	24000	C2	8672	182	68	114	UBVC7-Pv78124000	A24000
A514	P7	C09	UBV	24000	C2	8394	184	73	111	UBVC7-Pv78124000	A24000
A515	P7	F09	UBV	24000	C2	8705	187	68	119	UBVC7-Pv78124000	A24000
A517	P7	G09	UBV	24000	C2	8790	192	60	132	UBVC7-Pv78124000	A24000
A55	P8	B10	BGW	27000	C2	5510	151	43	108	BGWC7-Pv78127000	A27000
A58	P8	C10	BGW	27000	C2	5152	173	54	119	BGWC7-Pv78127000	A27000
A61	P8	G10	BGW	27000	C2	5801	181	66	115	BGWC7-Pv78127000	A27000
A62	P8	F10	BGW	27000	C2	5275	189	65	124	BGWC7-Pv78127000	A27000
A63	P8	E10	BGW	27000	C2	5583	190	57	133	BGWC7-Pv78127000	A27000
A70	P8	D10	BGW	27000	C2	5996	224	65	159	BGWC7-Pv78127000	A27000
A205	P7	C22	HHR	27000	C2	10411	151	65	86	HHRC7-Pv78127000	A27000
A208	P7	D22	HHR	27000	C2	10790	155	56	99	HHRC7-Pv78127000	A27000
A216	P7	E22	HHR	27000	C2	10873	168	76	92	HHRC7-Pv78127000	A27000
A218	P7	B22	HHR	27000	C2	10624	174	77	97	HHRC7-Pv78127000	A27000
A227	P7	G22	HHR	27000	C2	11165	186	86	100	HHRC7-Pv78127000	A27000
A235	P7	F22	HHR	27000	C2	10461	218	88	130	HHRC7-Pv78127000	A27000
A343	P8	D22	OTW	27000	C2	10639	50	30	20	OTWC7-Pv78127000	A27000
A346	P8	E22	OTW	27000	C2	11020	53	21	32	OTWC7-Pv78127000	A27000
A347	P8	F22	OTW	27000	C2	10607	54	23	31	OTWC7-Pv78127000	A27000
A352	P8	B22	OTW	27000	C2	10190	68	32	36	OTWC7-Pv78127000	A27000
A357	P8	G22	OTW	27000	C2	10662	72	31	41	OTWC7-Pv78127000	A27000
A361	P8	C22	OTW	27000	C2	10727	77	34	43	OTWC7-Pv78127000	A27000
A487	P7	G10	UBV	27000	C2	8053	130	44	86	UBVC7-Pv78127000	A27000
A488	P7	B10	UBV	27000	C2	8240	155	58	97	UBVC7-Pv78127000	A27000
A490	P7	D10	UBV	27000	C2	7983	159	56	103	UBVC7-Pv78127000	A27000
A491	P7	C10	UBV	27000	C2	7718	162	54	108	UBVC7-Pv78127000	A27000
A495	P7	F10	UBV	27000	C2	8498	167	55	112	UBVC7-Pv78127000	A27000
A496	P7	E10	UBV	27000	C2	8175	169	61	108	UBVC7-Pv78127000	A27000
A49	P8	G11	BGW	30000	C2	2773	120	40	80	BGWC7-Pv78130000	A30000
A51	P8	B11	BGW	30000	C2	8209	127	49	78	BGWC7-Pv78130000	A30000
A52	P8	C11	BGW	30000	C2	7660	135	52	83	BGWC7-Pv78130000	A30000
A53	P8	D11	BGW	30000	C2	6795	149	56	93	BGWC7-Pv78130000	A30000
A56	P8	F11	BGW	30000	C2	4331	177	58	119	BGWC7-Pv78130000	A30000
A72	P8	E11	BGW	30000	C2	6088	250	74	176	BGWC7-Pv78130000	A30000
A196	P7	B23	HHR	30000	C2	11575	87	42	45	HHRC7-Pv78130000	A30000
A197	P7	C23	HHR	30000	C2	11437	89	39	50	HHRC7-Pv78130000	A30000
A200	P7	D23	HHR	30000	C2	9803	116	59	57	HHRC7-Pv78130000	A30000
A230	P7	E23	HHR	30000	C2	10078	219	91	128	HHRC7-Pv78130000	A30000
A233	P7	F23	HHR	30000	C2	8740	237	99	138	HHRC7-Pv78130000	A30000
A236	P7	G23	HHR	30000	C2	8189	247	109	138	HHRC7-Pv78130000	A30000
A337	P8	B23	OTW	30000	C2	11590	15	8	7	OTWC7-Pv78130000	A30000
A341	P8	C23	OTW	30000	C2	11749	40	16	24	OTWC7-Pv78130000	A30000
A342	P8	D23	OTW	30000	C2	11268	50	21	29	OTWC7-Pv78130000	A30000
A358	P8	E23	OTW	30000	C2	11752	82	40	42	OTWC7-Pv78130000	A30000
A382	P8	F23	OTW	30000	C2	10701	149	71	78	OTWC7-Pv78130000	A30000
A383	P8	G23	OTW	30000	C2	10771	157	59	98	OTWC7-Pv78130000	A30000
A481	P7	B11	UBV	30000	C2	9582	95	34	61	UBVC7-Pv78130000	A30000
A483	P7	C11	UBV	30000	C2	9447	107	47	60	UBVC7-Pv78130000	A30000
A493	P7	D11	UBV	30000	C2	9103	182	74	108	UBVC7-Pv78130000	A30000
A511	P7	E11	UBV	30000	C2	9046	227	81	146	UBVC7-Pv78130000	A30000
A527	P7	F11	UBV	30000	C2	8221	378	111	267	UBVC7-Pv78130000	A30000
A528	P7	G11	UBV	30000	C2	6954	418	133	285	UBVC7-Pv78130000	A30000
A99	P8	M04	BGW	12000	C3	7993	87	38	49	BGWC8-Pv77912000	A12000
A100	P8	O04	BGW	12000	C3	8460	102	37	65	BGWC8-Pv77912000	A12000
A101	P8	N04	BGW	12000	C3	7951	104	40	64	BGWC8-Pv77912000	A12000
A105	P8	L04	BGW	12000	C3	7996	133	49	84	BGWC8-Pv77912000	A12000
A109	P8	J04	BGW	12000	C3	8289	151	49	102	BGWC8-Pv77912000	A12000
A118	P8	K04	BGW	12000	C3	9027	167	56	111	BGWC8-Pv77912000	A12000
A264	P7	O16	HHR	12000	C3	12252	93	58	35	HHRC8-Pv77912000	A12000
A270	P7	J16	HHR	12000	C3	12518	98	40	58	HHRC8-Pv77912000	A12000
A271	P7	M16	HHR	12000	C3	12123	98	38	60	HHRC8-Pv77912000	A12000
A273	P7	K16	HHR	12000	C3	12361	99	39	60	HHRC8-Pv77912000	A12000
A276	P7	L16	HHR	12000	C3	12956	102	48	54	HHRC8-Pv77912000	A12000
A277	P7	N16	HHR	12000	C3	12371	103	55	48	HHRC8-Pv77912000	A12000
A390	P8	L16	OTW	12000	C3	10257	19	10	9	OTWC8-Pv77912000	A12000
A396	P8	M16	OTW	12000	C3	10296	27	14	13	OTWC8-Pv77912000	A12000
A404	P8	K16	OTW	12000	C3	10889	31	13	18	OTWC8-Pv77912000	A12000
A407	P8	J16	OTW	12000	C3	10267	32	11	21	OTWC8-Pv77912000	A12000
A419	P8	O16	OTW	12000	C3	9939	41	15	26	OTWC8-Pv77912000	A12000
A425	P8	N16	OTW	12000	C3	10563	48	25	23	OTWC8-Pv77912000	A12000
A533	P7	N04	UBV	12000	C3	7594	66	21	45	UBVC8-Pv77912000	A12000
A534	P7	M04	UBV	12000	C3	7702	70	27	43	UBVC8-Pv77912000	A12000
A535	P7	O04	UBV	12000	C3	7742	70	28	42	UBVC8-Pv77912000	A12000
A542	P7	K04	UBV	12000	C3	8789	82	27	55	UBVC8-Pv77912000	A12000
A547	P7	L04	UBV	12000	C3	8270	91	29	62	UBVC8-Pv77912000	A12000
A565	P7	J04	UBV	12000	C3	9132	119	35	84	UBVC8-Pv77912000	A12000
A110	P8	N05	BGW	15000	C3	9297	189	73	116	BGWC8-Pv77915000	A15000
A119	P8	J05	BGW	15000	C3	8254	209	95	114	BGWC8-Pv77915000	A15000
A124	P8	M05	BGW	15000	C3	8639	231	91	140	BGWC8-Pv77915000	A15000
A125	P8	L05	BGW	15000	C3	8977	235	100	135	BGWC8-Pv77915000	A15000
A127	P8	O05	BGW	15000	C3	9250	238	75	163	BGWC8-Pv77915000	A15000
A132	P8	K05	BGW	15000	C3	9150	249	109	140	BGWC8-Pv77915000	A15000
A257	P7	L17	HHR	15000	C3	11487	111	57	54	HHRC8-Pv77915000	A15000
A261	P7	M17	HHR	15000	C3	11312	114	44	70	HHRC8-Pv77915000	A15000
A267	P7	N17	HHR	15000	C3	11356	118	47	71	HHRC8-Pv77915000	A15000
A269	P7	J17	HHR	15000	C3	12122	122	57	65	HHRC8-Pv77915000	A15000
A280	P7	K17	HHR	15000	C3	11994	137	64	73	HHRC8-Pv77915000	A15000
A281	P7	O17	HHR	15000	C3	11438	140	55	85	HHRC8-Pv77915000	A15000
A415	P8	J17	OTW	15000	C3	11634	48	17	31	OTWC8-Pv77915000	A15000
A420	P8	K17	OTW	15000	C3	10903	52	17	35	OTWC8-Pv77915000	A15000
A421	P8	M17	OTW	15000	C3	10582	54	23	31	OTWC8-Pv77915000	A15000
A423	P8	N17	OTW	15000	C3	11163	56	24	32	OTWC8-Pv77915000	A15000
A427	P8	L17	OTW	15000	C3	10711	62	27	35	OTWC8-Pv77915000	A15000
A432	P8	O17	OTW	15000	C3	9676	89	50	39	OTWC8-Pv77915000	A15000
A537	P7	K05	UBV	15000	C3	8623	93	33	60	UBVC8-Pv77915000	A15000
A538	P7	M05	UBV	15000	C3	8518	94	34	60	UBVC8-Pv77915000	A15000
A540	P7	L05	UBV	15000	C3	8113	98	40	58	UBVC8-Pv77915000	A15000
A543	P7	J05	UBV	15000	C3	8816	103	40	63	UBVC8-Pv77915000	A15000
A551	P7	O05	UBV	15000	C3	7470	118	34	84	UBVC8-Pv77915000	A15000
A558	P7	N05	UBV	15000	C3	7825	134	38	96	UBVC8-Pv77915000	A15000
A107	P8	O06	BGW	17000	C3	7823	197	68	129	BGWC8-Pv77917000	A17000
A112	P8	L06	BGW	17000	C3	8474	218	89	129	BGWC8-Pv77917000	A17000
A121	P8	J06	BGW	17000	C3	8512	252	80	172	BGWC8-Pv77917000	A17000
A134	P8	K06	BGW	17000	C3	8654	288	106	182	BGWC8-Pv77917000	A17000
A136	P8	M06	BGW	17000	C3	8459	301	108	193	BGWC8-Pv77917000	A17000
A137	P8	N06	BGW	17000	C3	8725	303	104	199	BGWC8-Pv77917000	A17000
A246	P7	M18	HHR	17000	C3	11550	105	54	51	HHRC8-Pv77917000	A17000
A248	P7	K18	HHR	17000	C3	12248	113	45	68	HHRC8-Pv77917000	A17000
A260	P7	J18	HHR	17000	C3	12303	129	70	59	HHRC8-Pv77917000	A17000
A263	P7	L18	HHR	17000	C3	12073	131	62	69	HHRC8-Pv77917000	A17000
A265	P7	N18	HHR	17000	C3	11779	133	62	71	HHRC8-Pv77917000	A17000
A266	P7	O18	HHR	17000	C3	11751	133	58	75	HHRC8-Pv77917000	A17000
A387	P8	O18	OTW	17000	C3	1192	21	6	15	OTWC8-Pv77917000	A17000
A398	P8	L18	OTW	17000	C3	10588	40	20	20	OTWC8-Pv77917000	A17000
A412	P8	J18	OTW	17000	C3	10708	49	22	27	OTWC8-Pv77917000	A17000
A414	P8	M18	OTW	17000	C3	10911	52	24	28	OTWC8-Pv77917000	A17000
A417	P8	N18	OTW	17000	C3	10171	56	23	33	OTWC8-Pv77917000	A17000
A422	P8	K18	OTW	17000	C3	11275	62	31	31	OTWC8-Pv77917000	A17000
A530	P7	J06	UBV	17000	C3	9639	60	23	37	UBVC8-Pv77917000	A17000
A544	P7	K06	UBV	17000	C3	9019	122	44	78	UBVC8-Pv77917000	A17000
A554	P7	L06	UBV	17000	C3	9059	137	48	89	UBVC8-Pv77917000	A17000
A564	P7	N06	UBV	17000	C3	8518	168	64	104	UBVC8-Pv77917000	A17000
A567	P7	M06	UBV	17000	C3	8724	186	66	120	UBVC8-Pv77917000	A17000
A573	P7	O06	UBV	17000	C3	8195	214	70	144	UBVC8-Pv77917000	A17000
A102	P8	J07	BGW	19000	C3	6695	174	35	139	BGWC8-Pv77919000	A19000
A108	P8	O07	BGW	19000	C3	8417	235	91	144	BGWC8-Pv77919000	A19000
A111	P8	N07	BGW	19000	C3	8551	240	89	151	BGWC8-Pv77919000	A19000
A116	P8	L07	BGW	19000	C3	8516	252	97	155	BGWC8-Pv77919000	A19000
A122	P8	M07	BGW	19000	C3	8762	285	111	174	BGWC8-Pv77919000	A19000
A126	P8	K07	BGW	19000	C3	8814	298	110	188	BGWC8-Pv77919000	A19000
A247	P7	J19	HHR	19000	C3	13062	126	68	58	HHRC8-Pv77919000	A19000
A268	P7	K19	HHR	19000	C3	12307	150	71	79	HHRC8-Pv77919000	A19000
A278	P7	N19	HHR	19000	C3	11695	168	83	85	HHRC8-Pv77919000	A19000
A282	P7	O19	HHR	19000	C3	11499	178	84	94	HHRC8-Pv77919000	A19000
A283	P7	L19	HHR	19000	C3	12159	185	89	96	HHRC8-Pv77919000	A19000
A286	P7	M19	HHR	19000	C3	12309	209	103	106	HHRC8-Pv77919000	A19000
A409	P8	K19	OTW	19000	C3	11184	52	20	32	OTWC8-Pv77919000	A19000
A411	P8	J19	OTW	19000	C3	11093	53	19	34	OTWC8-Pv77919000	A19000
A416	P8	O19	OTW	19000	C3	10994	62	26	36	OTWC8-Pv77919000	A19000
A424	P8	L19	OTW	19000	C3	10691	73	37	36	OTWC8-Pv77919000	A19000
A429	P8	N19	OTW	19000	C3	10701	88	36	52	OTWC8-Pv77919000	A19000
A430	P8	M19	OTW	19000	C3	10785	97	38	59	OTWC8-Pv77919000	A19000
A548	P7	N07	UBV	19000	C3	7909	145	56	89	UBVC8-Pv77919000	A19000
A559	P7	L07	UBV	19000	C3	8630	174	51	123	UBVC8-Pv77919000	A19000
A560	P7	K07	UBV	19000	C3	8545	181	64	117	UBVC8-Pv77919000	A19000
A562	P7	J07	UBV	19000	C3	9052	182	56	126	UBVC8-Pv77919000	A19000
A563	P7	M07	UBV	19000	C3	7787	182	58	124	UBVC8-Pv77919000	A19000
A572	P7	O07	UBV	19000	C3	8483	239	76	163	UBVC8-Pv77919000	A19000
A103	P8	O08	BGW	21000	C3	9677	212	74	138	BGWC8-Pv77921000	A21000
A104	P8	N08	BGW	21000	C3	8141	220	96	124	BGWC8-Pv77921000	A21000
A106	P8	M08	BGW	21000	C3	7586	239	91	148	BGWC8-Pv77921000	A21000
A130	P8	L08	BGW	21000	C3	8110	336	124	212	BGWC8-Pv77921000	A21000
A139	P8	K08	BGW	21000	C3	8413	391	141	250	BGWC8-Pv77921000	A21000
A144	P8	J08	BGW	21000	C3	8732	492	166	326	BGWC8-Pv77921000	A21000
A249	P7	O20	HHR	21000	C3	12162	140	70	70	HHRC8-Pv77921000	A21000
A256	P7	K20	HHR	21000	C3	11855	154	76	78	HHRC8-Pv77921000	A21000
A258	P7	L20	HHR	21000	C3	11854	157	68	89	HHRC8-Pv77921000	A21000
A259	P7	N20	HHR	21000	C3	12001	157	68	89	HHRC8-Pv77921000	A21000
A262	P7	M20	HHR	21000	C3	12357	160	76	84	HHRC8-Pv77921000	A21000
A285	P7	J20	HHR	21000	C3	12196	217	87	130	HHRC8-Pv77921000	A21000
A391	P8	N20	OTW	21000	C3	10913	38	21	17	OTWC8-Pv77921000	A21000
A400	P8	L20	OTW	21000	C3	10384	51	21	30	OTWC8-Pv77921000	A21000
A403	P8	O20	OTW	21000	C3	10677	53	21	32	OTWC8-Pv77921000	A21000
A405	P8	M20	OTW	21000	C3	10879	55	16	39	OTWC8-Pv77921000	A21000
A418	P8	J20	OTW	21000	C3	11454	71	32	39	OTWC8-Pv77921000	A21000
A428	P8	K20	OTW	21000	C3	11230	94	30	64	OTWC8-Pv77921000	A21000
A539	P7	O08	UBV	21000	C3	7576	133	45	88	UBVC8-Pv77921000	A21000
A545	P7	M08	UBV	21000	C3	8315	156	41	115	UBVC8-Pv77921000	A21000
A553	P7	N08	UBV	21000	C3	8350	167	59	108	UBVC8-Pv77921000	A21000
A566	P7	L08	UBV	21000	C3	9071	215	75	140	UBVC8-Pv77921000	A21000
A568	P7	K08	UBV	21000	C3	8767	240	78	162	UBVC8-Pv77921000	A21000
A574	P7	J08	UBV	21000	C3	8838	265	76	189	UBVC8-Pv77921000	A21000
A131	P8	K09	BGW	24000	C3	6725	387	142	245	BGWC8-Pv77924000	A24000
A133	P8	N09	BGW	24000	C3	8888	402	145	257	BGWC8-Pv77924000	A24000
A135	P8	O09	BGW	24000	C3	8917	417	128	289	BGWC8-Pv77924000	A24000
A138	P8	L09	BGW	24000	C3	7260	430	163	267	BGWC8-Pv77924000	A24000
A140	P8	M09	BGW	24000	C3	8432	447	144	303	BGWC8-Pv77924000	A24000
A143	P8	J09	BGW	24000	C3	7254	537	183	354	BGWC8-Pv77924000	A24000
A244	P7	L21	HHR	24000	C3	11622	137	64	73	HHRC8-Pv77924000	A24000
A245	P7	M21	HHR	24000	C3	12335	145	65	80	HHRC8-Pv77924000	A24000
A250	P7	K21	HHR	24000	C3	11610	164	77	87	HHRC8-Pv77924000	A24000
A251	P7	N21	HHR	24000	C3	12532	166	74	92	HHRC8-Pv77924000	A24000
A254	P7	O21	HHR	24000	C3	11866	175	84	91	HHRC8-Pv77924000	A24000
A275	P7	J21	HHR	24000	C3	12491	202	84	118	HHRC8-Pv77924000	A24000
A388	P8	O21	OTW	24000	C3	10812	33	13	20	OTWC8-Pv77924000	A24000
A389	P8	M21	OTW	24000	C3	10086	36	10	26	OTWC8-Pv77924000	A24000
A397	P8	L21	OTW	24000	C3	10248	54	26	28	OTWC8-Pv77924000	A24000
A401	P8	N21	OTW	24000	C3	10804	59	20	39	OTWC8-Pv77924000	A24000
A408	P8	J21	OTW	24000	C3	10367	64	29	35	OTWC8-Pv77924000	A24000
A413	P8	K21	OTW	24000	C3	10306	71	33	38	OTWC8-Pv77924000	A24000
A536	P7	O09	UBV	24000	C3	8637	146	50	96	UBVC8-Pv77924000	A24000
A550	P7	N09	UBV	24000	C3	8705	186	66	120	UBVC8-Pv77924000	A24000
A552	P7	L09	UBV	24000	C3	8864	190	76	114	UBVC8-Pv77924000	A24000
A556	P7	M09	UBV	24000	C3	8627	202	69	133	UBVC8-Pv77924000	A24000
A569	P7	J09	UBV	24000	C3	9041	277	88	189	UBVC8-Pv77924000	A24000
A571	P7	K09	UBV	24000	C3	9155	297	92	205	UBVC8-Pv77924000	A24000
A113	P8	J10	BGW	27000	C3	7689	347	124	223	BGWC8-Pv77927000	A27000
A114	P8	O10	BGW	27000	C3	7971	350	95	255	BGWC8-Pv77927000	A27000
A115	P8	N10	BGW	27000	C3	7300	357	126	231	BGWC8-Pv77927000	A27000
A123	P8	L10	BGW	27000	C3	7762	414	147	267	BGWC8-Pv77927000	A27000
A128	P8	K10	BGW	27000	C3	8213	429	142	287	BGWC8-Pv77927000	A27000
A129	P8	M10	BGW	27000	C3	7849	429	157	272	BGWC8-Pv77927000	A27000
A243	P7	O22	HHR	27000	C3	11588	152	68	84	HHRC8-Pv77927000	A27000
A253	P7	L22	HHR	27000	C3	11797	194	108	86	HHRC8-Pv77927000	A27000
A255	P7	J22	HHR	27000	C3	12094	197	95	102	HHRC8-Pv77927000	A27000
A272	P7	K22	HHR	27000	C3	11809	221	92	129	HHRC8-Pv77927000	A27000
A274	P7	M22	HHR	27000	C3	12185	227	98	129	HHRC8-Pv77927000	A27000
A279	P7	N22	HHR	27000	C3	11667	243	117	126	HHRC8-Pv77927000	A27000
A394	P8	L22	OTW	27000	C3	10376	56	19	37	OTWC8-Pv77927000	A27000
A395	P8	M22	OTW	27000	C3	10640	60	21	39	OTWC8-Pv77927000	A27000
A399	P8	K22	OTW	27000	C3	10492	64	25	39	OTWC8-Pv77927000	A27000
A402	P8	N22	OTW	27000	C3	10972	67	24	43	OTWC8-Pv77927000	A27000
A406	P8	J22	OTW	27000	C3	10295	71	37	34	OTWC8-Pv77927000	A27000
A410	P8	O22	OTW	27000	C3	10843	74	34	40	OTWC8-Pv77927000	A27000
A532	P7	J10	UBV	27000	C3	8295	143	45	98	UBVC8-Pv77927000	A27000
A541	P7	N10	UBV	27000	C3	8526	181	69	112	UBVC8-Pv77927000	A27000
A546	P7	L10	UBV	27000	C3	8204	204	70	134	UBVC8-Pv77927000	A27000
A549	P7	K10	UBV	27000	C3	8352	208	58	150	UBVC8-Pv77927000	A27000
A555	P7	M10	UBV	27000	C3	8677	221	61	160	UBVC8-Pv77927000	A27000
A557	P7	O10	UBV	27000	C3	9044	229	57	172	UBVC8-Pv77927000	A27000
A97	P8	J11	BGW	30000	C3	8616	101	34	67	BGWC8-Pv77930000	A30000
A98	P8	O11	BGW	30000	C3	9472	176	55	121	BGWC8-Pv77930000	A30000
A117	P8	N11	BGW	30000	C3	6924	414	129	285	BGWC8-Pv77930000	A30000
A120	P8	K11	BGW	30000	C3	7786	424	143	281	BGWC8-Pv77930000	A30000
A141	P8	M11	BGW	30000	C3	5192	584	134	450	BGWC8-Pv77930000	A30000
A142	P8	L11	BGW	30000	C3	5015	618	145	473	BGWC8-Pv77930000	A30000
A241	P7	O23	HHR	30000	C3	12534	86	42	44	HHRC8-Pv77930000	A30000
A242	P7	N23	HHR	30000	C3	12244	143	58	85	HHRC8-Pv77930000	A30000
A252	P7	J23	HHR	30000	C3	12143	208	96	112	HHRC8-Pv77930000	A30000
A284	P7	K23	HHR	30000	C3	11556	305	130	175	HHRC8-Pv77930000	A30000
A287	P7	M23	HHR	30000	C3	10795	340	164	176	HHRC8-Pv77930000	A30000
A288	P7	L23	HHR	30000	C3	10101	350	156	194	HHRC8-Pv77930000	A30000
A385	P8	O23	OTW	30000	C3	11366	7	5	2	OTWC8-Pv77930000	A30000
A386	P8	N23	OTW	30000	C3	9013	23	8	15	OTWC8-Pv77930000	A30000
A392	P8	M23	OTW	30000	C3	10434	58	19	39	OTWC8-Pv77930000	A30000
A393	P8	J23	OTW	30000	C3	11072	61	20	41	OTWC8-Pv77930000	A30000
A426	P8	L23	OTW	30000	C3	10947	123	46	77	OTWC8-Pv77930000	A30000
A431	P8	K23	OTW	30000	C3	11154	155	76	79	OTWC8-Pv77930000	A30000
A529	P7	O11	UBV	30000	C3	9518	77	20	57	UBVC8-Pv77930000	A30000
A531	P7	N11	UBV	30000	C3	9356	158	60	98	UBVC8-Pv77930000	A30000
A561	P7	J11	UBV	30000	C3	8924	286	80	206	UBVC8-Pv77930000	A30000
A570	P7	M11	UBV	30000	C3	8430	367	89	278	UBVC8-Pv77930000	A30000
A575	P7	L11	UBV	30000	C3	7852	424	117	307	UBVC8-Pv77930000	A30000
A576	P7	K11	UBV	30000	C3	8489	510	142	368	UBVC8-Pv77930000	A30000
