# Supplementary material for: Liver-stage fate determination in Plasmodium vivax parasites: Characterization of schizont growth and hypnozoite fating from patient isolates
Source: Front Microbiol. 2022 Sep 23;13:976606. doi: 10.3389/fmicb.2022.976606 (PMC9539820; doi:10.3389/fmicb.2022.976606)
Supplement: Supplementary file 1 [file Data_Sheet_1.zip › Experiment 1 Dataset 2.XLSX]

## Sheet: schizsizesub
wells	heps	spzwell	case	schizarea	rep	cspz	plate
B04	BGW	12000	C1	1201.01	C5-Pv778BGWB04	A12000	P6
B04	BGW	12000	C1	152.6	C5-Pv778BGWB04	A12000	P6
B04	BGW	12000	C1	153.07	C5-Pv778BGWB04	A12000	P6
B04	BGW	12000	C1	155.83	C5-Pv778BGWB04	A12000	P6
B04	BGW	12000	C1	157.68	C5-Pv778BGWB04	A12000	P6
B04	BGW	12000	C1	160.44	C5-Pv778BGWB04	A12000	P6
B04	BGW	12000	C1	161.83	C5-Pv778BGWB04	A12000	P6
B04	BGW	12000	C1	162.75	C5-Pv778BGWB04	A12000	P6
B04	BGW	12000	C1	165.05	C5-Pv778BGWB04	A12000	P6
B04	BGW	12000	C1	165.97	C5-Pv778BGWB04	A12000	P6
B04	BGW	12000	C1	166.9	C5-Pv778BGWB04	A12000	P6
B04	BGW	12000	C1	168.28	C5-Pv778BGWB04	A12000	P6
B04	BGW	12000	C1	168.74	C5-Pv778BGWB04	A12000	P6
B04	BGW	12000	C1	168.74	C5-Pv778BGWB04	A12000	P6
B04	BGW	12000	C1	170.59	C5-Pv778BGWB04	A12000	P6
B04	BGW	12000	C1	171.51	C5-Pv778BGWB04	A12000	P6
B04	BGW	12000	C1	176.12	C5-Pv778BGWB04	A12000	P6
B04	BGW	12000	C1	177.04	C5-Pv778BGWB04	A12000	P6
B04	BGW	12000	C1	177.96	C5-Pv778BGWB04	A12000	P6
B04	BGW	12000	C1	179.34	C5-Pv778BGWB04	A12000	P6
B04	BGW	12000	C1	183.03	C5-Pv778BGWB04	A12000	P6
B04	BGW	12000	C1	185.8	C5-Pv778BGWB04	A12000	P6
B04	BGW	12000	C1	186.26	C5-Pv778BGWB04	A12000	P6
B04	BGW	12000	C1	187.18	C5-Pv778BGWB04	A12000	P6
B04	BGW	12000	C1	189.03	C5-Pv778BGWB04	A12000	P6
B04	BGW	12000	C1	190.87	C5-Pv778BGWB04	A12000	P6
B04	BGW	12000	C1	195.02	C5-Pv778BGWB04	A12000	P6
B04	BGW	12000	C1	198.25	C5-Pv778BGWB04	A12000	P6
B04	BGW	12000	C1	200.55	C5-Pv778BGWB04	A12000	P6
B04	BGW	12000	C1	203.78	C5-Pv778BGWB04	A12000	P6
B04	BGW	12000	C1	2031.81	C5-Pv778BGWB04	A12000	P6
B04	BGW	12000	C1	204.7	C5-Pv778BGWB04	A12000	P6
B04	BGW	12000	C1	204.7	C5-Pv778BGWB04	A12000	P6
B04	BGW	12000	C1	209.31	C5-Pv778BGWB04	A12000	P6
B04	BGW	12000	C1	2095.43	C5-Pv778BGWB04	A12000	P6
B04	BGW	12000	C1	213.46	C5-Pv778BGWB04	A12000	P6
B04	BGW	12000	C1	222.22	C5-Pv778BGWB04	A12000	P6
B04	BGW	12000	C1	224.99	C5-Pv778BGWB04	A12000	P6
B04	BGW	12000	C1	226.37	C5-Pv778BGWB04	A12000	P6
B04	BGW	12000	C1	229.14	C5-Pv778BGWB04	A12000	P6
B04	BGW	12000	C1	230.52	C5-Pv778BGWB04	A12000	P6
B04	BGW	12000	C1	234.21	C5-Pv778BGWB04	A12000	P6
B04	BGW	12000	C1	234.67	C5-Pv778BGWB04	A12000	P6
B04	BGW	12000	C1	234.67	C5-Pv778BGWB04	A12000	P6
B04	BGW	12000	C1	235.13	C5-Pv778BGWB04	A12000	P6
B04	BGW	12000	C1	238.82	C5-Pv778BGWB04	A12000	P6
B04	BGW	12000	C1	250.81	C5-Pv778BGWB04	A12000	P6
B04	BGW	12000	C1	253.57	C5-Pv778BGWB04	A12000	P6
B04	BGW	12000	C1	265.56	C5-Pv778BGWB04	A12000	P6
B04	BGW	12000	C1	272.94	C5-Pv778BGWB04	A12000	P6
B04	BGW	12000	C1	276.62	C5-Pv778BGWB04	A12000	P6
B04	BGW	12000	C1	281.7	C5-Pv778BGWB04	A12000	P6
B04	BGW	12000	C1	282.16	C5-Pv778BGWB04	A12000	P6
B04	BGW	12000	C1	289.99	C5-Pv778BGWB04	A12000	P6
B04	BGW	12000	C1	300.6	C5-Pv778BGWB04	A12000	P6
B04	BGW	12000	C1	301.98	C5-Pv778BGWB04	A12000	P6
B04	BGW	12000	C1	309.82	C5-Pv778BGWB04	A12000	P6
B04	BGW	12000	C1	332.41	C5-Pv778BGWB04	A12000	P6
B04	BGW	12000	C1	335.18	C5-Pv778BGWB04	A12000	P6
B04	BGW	12000	C1	344.86	C5-Pv778BGWB04	A12000	P6
B04	BGW	12000	C1	364.68	C5-Pv778BGWB04	A12000	P6
B04	BGW	12000	C1	366.99	C5-Pv778BGWB04	A12000	P6
B04	BGW	12000	C1	376.21	C5-Pv778BGWB04	A12000	P6
B04	BGW	12000	C1	382.66	C5-Pv778BGWB04	A12000	P6
B04	BGW	12000	C1	388.2	C5-Pv778BGWB04	A12000	P6
B04	BGW	12000	C1	390.5	C5-Pv778BGWB04	A12000	P6
B04	BGW	12000	C1	408.02	C5-Pv778BGWB04	A12000	P6
B04	BGW	12000	C1	432	C5-Pv778BGWB04	A12000	P6
B04	BGW	12000	C1	439.37	C5-Pv778BGWB04	A12000	P6
B04	BGW	12000	C1	449.05	C5-Pv778BGWB04	A12000	P6
B04	BGW	12000	C1	460.12	C5-Pv778BGWB04	A12000	P6
B04	BGW	12000	C1	497.92	C5-Pv778BGWB04	A12000	P6
B04	BGW	12000	C1	505.76	C5-Pv778BGWB04	A12000	P6
B04	BGW	12000	C1	546.33	C5-Pv778BGWB04	A12000	P6
B04	BGW	12000	C1	577.68	C5-Pv778BGWB04	A12000	P6
B04	BGW	12000	C1	578.15	C5-Pv778BGWB04	A12000	P6
B04	BGW	12000	C1	616.87	C5-Pv778BGWB04	A12000	P6
B04	BGW	12000	C1	623.79	C5-Pv778BGWB04	A12000	P6
B04	BGW	12000	C1	851.08	C5-Pv778BGWB04	A12000	P6
B05	BGW	15000	C1	1045.64	C5-Pv778BGWB05	A15000	P6
B05	BGW	15000	C1	1119.87	C5-Pv778BGWB05	A15000	P6
B05	BGW	15000	C1	1148.91	C5-Pv778BGWB05	A15000	P6
B05	BGW	15000	C1	1162.75	C5-Pv778BGWB05	A15000	P6
B05	BGW	15000	C1	1298.29	C5-Pv778BGWB05	A15000	P6
B05	BGW	15000	C1	151.68	C5-Pv778BGWB05	A15000	P6
B05	BGW	15000	C1	153.07	C5-Pv778BGWB05	A15000	P6
B05	BGW	15000	C1	158.6	C5-Pv778BGWB05	A15000	P6
B05	BGW	15000	C1	162.29	C5-Pv778BGWB05	A15000	P6
B05	BGW	15000	C1	165.97	C5-Pv778BGWB05	A15000	P6
B05	BGW	15000	C1	166.44	C5-Pv778BGWB05	A15000	P6
B05	BGW	15000	C1	170.12	C5-Pv778BGWB05	A15000	P6
B05	BGW	15000	C1	179.34	C5-Pv778BGWB05	A15000	P6
B05	BGW	15000	C1	181.19	C5-Pv778BGWB05	A15000	P6
B05	BGW	15000	C1	183.96	C5-Pv778BGWB05	A15000	P6
B05	BGW	15000	C1	183.96	C5-Pv778BGWB05	A15000	P6
B05	BGW	15000	C1	186.72	C5-Pv778BGWB05	A15000	P6
B05	BGW	15000	C1	190.41	C5-Pv778BGWB05	A15000	P6
B05	BGW	15000	C1	199.17	C5-Pv778BGWB05	A15000	P6
B05	BGW	15000	C1	204.7	C5-Pv778BGWB05	A15000	P6
B05	BGW	15000	C1	207.47	C5-Pv778BGWB05	A15000	P6
B05	BGW	15000	C1	213.46	C5-Pv778BGWB05	A15000	P6
B05	BGW	15000	C1	218.99	C5-Pv778BGWB05	A15000	P6
B05	BGW	15000	C1	228.22	C5-Pv778BGWB05	A15000	P6
B05	BGW	15000	C1	230.52	C5-Pv778BGWB05	A15000	P6
B05	BGW	15000	C1	230.98	C5-Pv778BGWB05	A15000	P6
B05	BGW	15000	C1	237.44	C5-Pv778BGWB05	A15000	P6
B05	BGW	15000	C1	239.74	C5-Pv778BGWB05	A15000	P6
B05	BGW	15000	C1	249.42	C5-Pv778BGWB05	A15000	P6
B05	BGW	15000	C1	249.42	C5-Pv778BGWB05	A15000	P6
B05	BGW	15000	C1	251.73	C5-Pv778BGWB05	A15000	P6
B05	BGW	15000	C1	252.65	C5-Pv778BGWB05	A15000	P6
B05	BGW	15000	C1	254.03	C5-Pv778BGWB05	A15000	P6
B05	BGW	15000	C1	264.18	C5-Pv778BGWB05	A15000	P6
B05	BGW	15000	C1	264.64	C5-Pv778BGWB05	A15000	P6
B05	BGW	15000	C1	264.64	C5-Pv778BGWB05	A15000	P6
B05	BGW	15000	C1	269.71	C5-Pv778BGWB05	A15000	P6
B05	BGW	15000	C1	272.48	C5-Pv778BGWB05	A15000	P6
B05	BGW	15000	C1	277.55	C5-Pv778BGWB05	A15000	P6
B05	BGW	15000	C1	289.99	C5-Pv778BGWB05	A15000	P6
B05	BGW	15000	C1	296.45	C5-Pv778BGWB05	A15000	P6
B05	BGW	15000	C1	309.82	C5-Pv778BGWB05	A15000	P6
B05	BGW	15000	C1	314.89	C5-Pv778BGWB05	A15000	P6
B05	BGW	15000	C1	327.8	C5-Pv778BGWB05	A15000	P6
B05	BGW	15000	C1	329.18	C5-Pv778BGWB05	A15000	P6
B05	BGW	15000	C1	347.62	C5-Pv778BGWB05	A15000	P6
B05	BGW	15000	C1	352.7	C5-Pv778BGWB05	A15000	P6
B05	BGW	15000	C1	365.61	C5-Pv778BGWB05	A15000	P6
B05	BGW	15000	C1	366.99	C5-Pv778BGWB05	A15000	P6
B05	BGW	15000	C1	369.29	C5-Pv778BGWB05	A15000	P6
B05	BGW	15000	C1	370.68	C5-Pv778BGWB05	A15000	P6
B05	BGW	15000	C1	381.74	C5-Pv778BGWB05	A15000	P6
B05	BGW	15000	C1	383.13	C5-Pv778BGWB05	A15000	P6
B05	BGW	15000	C1	388.66	C5-Pv778BGWB05	A15000	P6
B05	BGW	15000	C1	393.73	C5-Pv778BGWB05	A15000	P6
B05	BGW	15000	C1	400.18	C5-Pv778BGWB05	A15000	P6
B05	BGW	15000	C1	406.18	C5-Pv778BGWB05	A15000	P6
B05	BGW	15000	C1	409.87	C5-Pv778BGWB05	A15000	P6
B05	BGW	15000	C1	439.37	C5-Pv778BGWB05	A15000	P6
B05	BGW	15000	C1	467.03	C5-Pv778BGWB05	A15000	P6
B05	BGW	15000	C1	470.26	C5-Pv778BGWB05	A15000	P6
B05	BGW	15000	C1	507.61	C5-Pv778BGWB05	A15000	P6
B05	BGW	15000	C1	554.17	C5-Pv778BGWB05	A15000	P6
B05	BGW	15000	C1	559.7	C5-Pv778BGWB05	A15000	P6
B05	BGW	15000	C1	563.85	C5-Pv778BGWB05	A15000	P6
B05	BGW	15000	C1	578.61	C5-Pv778BGWB05	A15000	P6
B05	BGW	15000	C1	608.57	C5-Pv778BGWB05	A15000	P6
B05	BGW	15000	C1	628.86	C5-Pv778BGWB05	A15000	P6
B05	BGW	15000	C1	639.92	C5-Pv778BGWB05	A15000	P6
B05	BGW	15000	C1	640.85	C5-Pv778BGWB05	A15000	P6
B05	BGW	15000	C1	662.98	C5-Pv778BGWB05	A15000	P6
B05	BGW	15000	C1	684.65	C5-Pv778BGWB05	A15000	P6
B05	BGW	15000	C1	718.3	C5-Pv778BGWB05	A15000	P6
B05	BGW	15000	C1	749.65	C5-Pv778BGWB05	A15000	P6
B05	BGW	15000	C1	756.11	C5-Pv778BGWB05	A15000	P6
B05	BGW	15000	C1	812.35	C5-Pv778BGWB05	A15000	P6
B05	BGW	15000	C1	830.33	C5-Pv778BGWB05	A15000	P6
B05	BGW	15000	C1	925.77	C5-Pv778BGWB05	A15000	P6
B06	BGW	17000	C1	1004.61	C5-Pv778BGWB06	A17000	P6
B06	BGW	17000	C1	1009.22	C5-Pv778BGWB06	A17000	P6
B06	BGW	17000	C1	1012.45	C5-Pv778BGWB06	A17000	P6
B06	BGW	17000	C1	1057.17	C5-Pv778BGWB06	A17000	P6
B06	BGW	17000	C1	1065.47	C5-Pv778BGWB06	A17000	P6
B06	BGW	17000	C1	1083.91	C5-Pv778BGWB06	A17000	P6
B06	BGW	17000	C1	1098.2	C5-Pv778BGWB06	A17000	P6
B06	BGW	17000	C1	1154.91	C5-Pv778BGWB06	A17000	P6
B06	BGW	17000	C1	1228.21	C5-Pv778BGWB06	A17000	P6
B06	BGW	17000	C1	1316.27	C5-Pv778BGWB06	A17000	P6
B06	BGW	17000	C1	1358.23	C5-Pv778BGWB06	A17000	P6
B06	BGW	17000	C1	1409.4	C5-Pv778BGWB06	A17000	P6
B06	BGW	17000	C1	1502.07	C5-Pv778BGWB06	A17000	P6
B06	BGW	17000	C1	1545.87	C5-Pv778BGWB06	A17000	P6
B06	BGW	17000	C1	162.29	C5-Pv778BGWB06	A17000	P6
B06	BGW	17000	C1	165.51	C5-Pv778BGWB06	A17000	P6
B06	BGW	17000	C1	166.44	C5-Pv778BGWB06	A17000	P6
B06	BGW	17000	C1	168.74	C5-Pv778BGWB06	A17000	P6
B06	BGW	17000	C1	171.97	C5-Pv778BGWB06	A17000	P6
B06	BGW	17000	C1	1710.46	C5-Pv778BGWB06	A17000	P6
B06	BGW	17000	C1	181.65	C5-Pv778BGWB06	A17000	P6
B06	BGW	17000	C1	182.57	C5-Pv778BGWB06	A17000	P6
B06	BGW	17000	C1	201.47	C5-Pv778BGWB06	A17000	P6
B06	BGW	17000	C1	201.94	C5-Pv778BGWB06	A17000	P6
B06	BGW	17000	C1	203.32	C5-Pv778BGWB06	A17000	P6
B06	BGW	17000	C1	210.7	C5-Pv778BGWB06	A17000	P6
B06	BGW	17000	C1	214.85	C5-Pv778BGWB06	A17000	P6
B06	BGW	17000	C1	218.53	C5-Pv778BGWB06	A17000	P6
B06	BGW	17000	C1	219.92	C5-Pv778BGWB06	A17000	P6
B06	BGW	17000	C1	228.68	C5-Pv778BGWB06	A17000	P6
B06	BGW	17000	C1	253.57	C5-Pv778BGWB06	A17000	P6
B06	BGW	17000	C1	255.42	C5-Pv778BGWB06	A17000	P6
B06	BGW	17000	C1	257.72	C5-Pv778BGWB06	A17000	P6
B06	BGW	17000	C1	260.03	C5-Pv778BGWB06	A17000	P6
B06	BGW	17000	C1	260.03	C5-Pv778BGWB06	A17000	P6
B06	BGW	17000	C1	261.41	C5-Pv778BGWB06	A17000	P6
B06	BGW	17000	C1	275.7	C5-Pv778BGWB06	A17000	P6
B06	BGW	17000	C1	276.16	C5-Pv778BGWB06	A17000	P6
B06	BGW	17000	C1	277.09	C5-Pv778BGWB06	A17000	P6
B06	BGW	17000	C1	285.38	C5-Pv778BGWB06	A17000	P6
B06	BGW	17000	C1	301.98	C5-Pv778BGWB06	A17000	P6
B06	BGW	17000	C1	303.83	C5-Pv778BGWB06	A17000	P6
B06	BGW	17000	C1	306.13	C5-Pv778BGWB06	A17000	P6
B06	BGW	17000	C1	308.44	C5-Pv778BGWB06	A17000	P6
B06	BGW	17000	C1	308.9	C5-Pv778BGWB06	A17000	P6
B06	BGW	17000	C1	309.82	C5-Pv778BGWB06	A17000	P6
B06	BGW	17000	C1	310.74	C5-Pv778BGWB06	A17000	P6
B06	BGW	17000	C1	315.81	C5-Pv778BGWB06	A17000	P6
B06	BGW	17000	C1	322.27	C5-Pv778BGWB06	A17000	P6
B06	BGW	17000	C1	323.19	C5-Pv778BGWB06	A17000	P6
B06	BGW	17000	C1	326.88	C5-Pv778BGWB06	A17000	P6
B06	BGW	17000	C1	331.03	C5-Pv778BGWB06	A17000	P6
B06	BGW	17000	C1	339.79	C5-Pv778BGWB06	A17000	P6
B06	BGW	17000	C1	342.55	C5-Pv778BGWB06	A17000	P6
B06	BGW	17000	C1	363.3	C5-Pv778BGWB06	A17000	P6
B06	BGW	17000	C1	374.37	C5-Pv778BGWB06	A17000	P6
B06	BGW	17000	C1	374.37	C5-Pv778BGWB06	A17000	P6
B06	BGW	17000	C1	378.98	C5-Pv778BGWB06	A17000	P6
B06	BGW	17000	C1	385.43	C5-Pv778BGWB06	A17000	P6
B06	BGW	17000	C1	388.2	C5-Pv778BGWB06	A17000	P6
B06	BGW	17000	C1	396.03	C5-Pv778BGWB06	A17000	P6
B06	BGW	17000	C1	407.1	C5-Pv778BGWB06	A17000	P6
B06	BGW	17000	C1	415.4	C5-Pv778BGWB06	A17000	P6
B06	BGW	17000	C1	417.7	C5-Pv778BGWB06	A17000	P6
B06	BGW	17000	C1	418.16	C5-Pv778BGWB06	A17000	P6
B06	BGW	17000	C1	419.09	C5-Pv778BGWB06	A17000	P6
B06	BGW	17000	C1	423.7	C5-Pv778BGWB06	A17000	P6
B06	BGW	17000	C1	426.92	C5-Pv778BGWB06	A17000	P6
B06	BGW	17000	C1	432	C5-Pv778BGWB06	A17000	P6
B06	BGW	17000	C1	440.76	C5-Pv778BGWB06	A17000	P6
B06	BGW	17000	C1	443.98	C5-Pv778BGWB06	A17000	P6
B06	BGW	17000	C1	461.04	C5-Pv778BGWB06	A17000	P6
B06	BGW	17000	C1	464.27	C5-Pv778BGWB06	A17000	P6
B06	BGW	17000	C1	478.1	C5-Pv778BGWB06	A17000	P6
B06	BGW	17000	C1	495.62	C5-Pv778BGWB06	A17000	P6
B06	BGW	17000	C1	511.76	C5-Pv778BGWB06	A17000	P6
B06	BGW	17000	C1	513.14	C5-Pv778BGWB06	A17000	P6
B06	BGW	17000	C1	518.67	C5-Pv778BGWB06	A17000	P6
B06	BGW	17000	C1	519.13	C5-Pv778BGWB06	A17000	P6
B06	BGW	17000	C1	520.98	C5-Pv778BGWB06	A17000	P6
B06	BGW	17000	C1	536.19	C5-Pv778BGWB06	A17000	P6
B06	BGW	17000	C1	536.19	C5-Pv778BGWB06	A17000	P6
B06	BGW	17000	C1	538.5	C5-Pv778BGWB06	A17000	P6
B06	BGW	17000	C1	547.26	C5-Pv778BGWB06	A17000	P6
B06	BGW	17000	C1	556.02	C5-Pv778BGWB06	A17000	P6
B06	BGW	17000	C1	574	C5-Pv778BGWB06	A17000	P6
B06	BGW	17000	C1	583.22	C5-Pv778BGWB06	A17000	P6
B06	BGW	17000	C1	590.13	C5-Pv778BGWB06	A17000	P6
B06	BGW	17000	C1	590.59	C5-Pv778BGWB06	A17000	P6
B06	BGW	17000	C1	606.27	C5-Pv778BGWB06	A17000	P6
B06	BGW	17000	C1	630.24	C5-Pv778BGWB06	A17000	P6
B06	BGW	17000	C1	637.16	C5-Pv778BGWB06	A17000	P6
B06	BGW	17000	C1	645	C5-Pv778BGWB06	A17000	P6
B06	BGW	17000	C1	666.2	C5-Pv778BGWB06	A17000	P6
B06	BGW	17000	C1	686.95	C5-Pv778BGWB06	A17000	P6
B06	BGW	17000	C1	691.56	C5-Pv778BGWB06	A17000	P6
B06	BGW	17000	C1	696.63	C5-Pv778BGWB06	A17000	P6
B06	BGW	17000	C1	727.52	C5-Pv778BGWB06	A17000	P6
B06	BGW	17000	C1	733.06	C5-Pv778BGWB06	A17000	P6
B06	BGW	17000	C1	741.35	C5-Pv778BGWB06	A17000	P6
B06	BGW	17000	C1	775.47	C5-Pv778BGWB06	A17000	P6
B06	BGW	17000	C1	779.62	C5-Pv778BGWB06	A17000	P6
B06	BGW	17000	C1	797.14	C5-Pv778BGWB06	A17000	P6
B06	BGW	17000	C1	814.2	C5-Pv778BGWB06	A17000	P6
B06	BGW	17000	C1	817.43	C5-Pv778BGWB06	A17000	P6
B06	BGW	17000	C1	822.5	C5-Pv778BGWB06	A17000	P6
B06	BGW	17000	C1	865.84	C5-Pv778BGWB06	A17000	P6
B06	BGW	17000	C1	892.58	C5-Pv778BGWB06	A17000	P6
B06	BGW	17000	C1	923.93	C5-Pv778BGWB06	A17000	P6
B06	BGW	17000	C1	974.18	C5-Pv778BGWB06	A17000	P6
B07	BGW	19000	C1	1002.76	C5-Pv778BGWB07	A19000	P6
B07	BGW	19000	C1	1007.84	C5-Pv778BGWB07	A19000	P6
B07	BGW	19000	C1	1020.28	C5-Pv778BGWB07	A19000	P6
B07	BGW	19000	C1	1028.12	C5-Pv778BGWB07	A19000	P6
B07	BGW	19000	C1	1069.15	C5-Pv778BGWB07	A19000	P6
B07	BGW	19000	C1	1146.61	C5-Pv778BGWB07	A19000	P6
B07	BGW	19000	C1	1290.45	C5-Pv778BGWB07	A19000	P6
B07	BGW	19000	C1	1313.04	C5-Pv778BGWB07	A19000	P6
B07	BGW	19000	C1	1361.45	C5-Pv778BGWB07	A19000	P6
B07	BGW	19000	C1	1569.84	C5-Pv778BGWB07	A19000	P6
B07	BGW	19000	C1	164.13	C5-Pv778BGWB07	A19000	P6
B07	BGW	19000	C1	1676.35	C5-Pv778BGWB07	A19000	P6
B07	BGW	19000	C1	169.2	C5-Pv778BGWB07	A19000	P6
B07	BGW	19000	C1	169.66	C5-Pv778BGWB07	A19000	P6
B07	BGW	19000	C1	171.51	C5-Pv778BGWB07	A19000	P6
B07	BGW	19000	C1	174.27	C5-Pv778BGWB07	A19000	P6
B07	BGW	19000	C1	175.66	C5-Pv778BGWB07	A19000	P6
B07	BGW	19000	C1	176.12	C5-Pv778BGWB07	A19000	P6
B07	BGW	19000	C1	182.57	C5-Pv778BGWB07	A19000	P6
B07	BGW	19000	C1	200.09	C5-Pv778BGWB07	A19000	P6
B07	BGW	19000	C1	212.54	C5-Pv778BGWB07	A19000	P6
B07	BGW	19000	C1	224.07	C5-Pv778BGWB07	A19000	P6
B07	BGW	19000	C1	230.98	C5-Pv778BGWB07	A19000	P6
B07	BGW	19000	C1	232.83	C5-Pv778BGWB07	A19000	P6
B07	BGW	19000	C1	239.28	C5-Pv778BGWB07	A19000	P6
B07	BGW	19000	C1	257.26	C5-Pv778BGWB07	A19000	P6
B07	BGW	19000	C1	265.56	C5-Pv778BGWB07	A19000	P6
B07	BGW	19000	C1	275.24	C5-Pv778BGWB07	A19000	P6
B07	BGW	19000	C1	276.16	C5-Pv778BGWB07	A19000	P6
B07	BGW	19000	C1	279.39	C5-Pv778BGWB07	A19000	P6
B07	BGW	19000	C1	280.77	C5-Pv778BGWB07	A19000	P6
B07	BGW	19000	C1	280.77	C5-Pv778BGWB07	A19000	P6
B07	BGW	19000	C1	281.24	C5-Pv778BGWB07	A19000	P6
B07	BGW	19000	C1	284.92	C5-Pv778BGWB07	A19000	P6
B07	BGW	19000	C1	305.67	C5-Pv778BGWB07	A19000	P6
B07	BGW	19000	C1	311.2	C5-Pv778BGWB07	A19000	P6
B07	BGW	19000	C1	312.12	C5-Pv778BGWB07	A19000	P6
B07	BGW	19000	C1	314.43	C5-Pv778BGWB07	A19000	P6
B07	BGW	19000	C1	314.43	C5-Pv778BGWB07	A19000	P6
B07	BGW	19000	C1	321.35	C5-Pv778BGWB07	A19000	P6
B07	BGW	19000	C1	325.49	C5-Pv778BGWB07	A19000	P6
B07	BGW	19000	C1	325.96	C5-Pv778BGWB07	A19000	P6
B07	BGW	19000	C1	330.57	C5-Pv778BGWB07	A19000	P6
B07	BGW	19000	C1	344.86	C5-Pv778BGWB07	A19000	P6
B07	BGW	19000	C1	346.24	C5-Pv778BGWB07	A19000	P6
B07	BGW	19000	C1	356.85	C5-Pv778BGWB07	A19000	P6
B07	BGW	19000	C1	357.31	C5-Pv778BGWB07	A19000	P6
B07	BGW	19000	C1	359.15	C5-Pv778BGWB07	A19000	P6
B07	BGW	19000	C1	363.3	C5-Pv778BGWB07	A19000	P6
B07	BGW	19000	C1	366.99	C5-Pv778BGWB07	A19000	P6
B07	BGW	19000	C1	370.22	C5-Pv778BGWB07	A19000	P6
B07	BGW	19000	C1	371.14	C5-Pv778BGWB07	A19000	P6
B07	BGW	19000	C1	390.5	C5-Pv778BGWB07	A19000	P6
B07	BGW	19000	C1	391.88	C5-Pv778BGWB07	A19000	P6
B07	BGW	19000	C1	398.34	C5-Pv778BGWB07	A19000	P6
B07	BGW	19000	C1	409.4	C5-Pv778BGWB07	A19000	P6
B07	BGW	19000	C1	412.63	C5-Pv778BGWB07	A19000	P6
B07	BGW	19000	C1	415.86	C5-Pv778BGWB07	A19000	P6
B07	BGW	19000	C1	424.62	C5-Pv778BGWB07	A19000	P6
B07	BGW	19000	C1	429.23	C5-Pv778BGWB07	A19000	P6
B07	BGW	19000	C1	429.23	C5-Pv778BGWB07	A19000	P6
B07	BGW	19000	C1	430.15	C5-Pv778BGWB07	A19000	P6
B07	BGW	19000	C1	433.38	C5-Pv778BGWB07	A19000	P6
B07	BGW	19000	C1	436.14	C5-Pv778BGWB07	A19000	P6
B07	BGW	19000	C1	437.53	C5-Pv778BGWB07	A19000	P6
B07	BGW	19000	C1	439.83	C5-Pv778BGWB07	A19000	P6
B07	BGW	19000	C1	442.6	C5-Pv778BGWB07	A19000	P6
B07	BGW	19000	C1	444.9	C5-Pv778BGWB07	A19000	P6
B07	BGW	19000	C1	455.97	C5-Pv778BGWB07	A19000	P6
B07	BGW	19000	C1	476.72	C5-Pv778BGWB07	A19000	P6
B07	BGW	19000	C1	480.87	C5-Pv778BGWB07	A19000	P6
B07	BGW	19000	C1	483.63	C5-Pv778BGWB07	A19000	P6
B07	BGW	19000	C1	484.09	C5-Pv778BGWB07	A19000	P6
B07	BGW	19000	C1	488.24	C5-Pv778BGWB07	A19000	P6
B07	BGW	19000	C1	495.62	C5-Pv778BGWB07	A19000	P6
B07	BGW	19000	C1	502.53	C5-Pv778BGWB07	A19000	P6
B07	BGW	19000	C1	511.29	C5-Pv778BGWB07	A19000	P6
B07	BGW	19000	C1	517.29	C5-Pv778BGWB07	A19000	P6
B07	BGW	19000	C1	521.44	C5-Pv778BGWB07	A19000	P6
B07	BGW	19000	C1	525.59	C5-Pv778BGWB07	A19000	P6
B07	BGW	19000	C1	525.59	C5-Pv778BGWB07	A19000	P6
B07	BGW	19000	C1	525.59	C5-Pv778BGWB07	A19000	P6
B07	BGW	19000	C1	541.26	C5-Pv778BGWB07	A19000	P6
B07	BGW	19000	C1	547.26	C5-Pv778BGWB07	A19000	P6
B07	BGW	19000	C1	579.07	C5-Pv778BGWB07	A19000	P6
B07	BGW	19000	C1	634.39	C5-Pv778BGWB07	A19000	P6
B07	BGW	19000	C1	634.39	C5-Pv778BGWB07	A19000	P6
B07	BGW	19000	C1	659.29	C5-Pv778BGWB07	A19000	P6
B07	BGW	19000	C1	661.59	C5-Pv778BGWB07	A19000	P6
B07	BGW	19000	C1	662.52	C5-Pv778BGWB07	A19000	P6
B07	BGW	19000	C1	665.28	C5-Pv778BGWB07	A19000	P6
B07	BGW	19000	C1	671.74	C5-Pv778BGWB07	A19000	P6
B07	BGW	19000	C1	672.66	C5-Pv778BGWB07	A19000	P6
B07	BGW	19000	C1	708.16	C5-Pv778BGWB07	A19000	P6
B07	BGW	19000	C1	721.99	C5-Pv778BGWB07	A19000	P6
B07	BGW	19000	C1	738.59	C5-Pv778BGWB07	A19000	P6
B07	BGW	19000	C1	752.42	C5-Pv778BGWB07	A19000	P6
B07	BGW	19000	C1	782.85	C5-Pv778BGWB07	A19000	P6
B07	BGW	19000	C1	804.52	C5-Pv778BGWB07	A19000	P6
B07	BGW	19000	C1	808.67	C5-Pv778BGWB07	A19000	P6
B07	BGW	19000	C1	878.28	C5-Pv778BGWB07	A19000	P6
B07	BGW	19000	C1	962.19	C5-Pv778BGWB07	A19000	P6
B08	BGW	21000	C1	1300.14	C5-Pv778BGWB08	A21000	P6
B08	BGW	21000	C1	150.3	C5-Pv778BGWB08	A21000	P6
B08	BGW	21000	C1	153.53	C5-Pv778BGWB08	A21000	P6
B08	BGW	21000	C1	156.29	C5-Pv778BGWB08	A21000	P6
B08	BGW	21000	C1	158.14	C5-Pv778BGWB08	A21000	P6
B08	BGW	21000	C1	159.06	C5-Pv778BGWB08	A21000	P6
B08	BGW	21000	C1	160.44	C5-Pv778BGWB08	A21000	P6
B08	BGW	21000	C1	165.05	C5-Pv778BGWB08	A21000	P6
B08	BGW	21000	C1	168.28	C5-Pv778BGWB08	A21000	P6
B08	BGW	21000	C1	169.2	C5-Pv778BGWB08	A21000	P6
B08	BGW	21000	C1	169.2	C5-Pv778BGWB08	A21000	P6
B08	BGW	21000	C1	171.97	C5-Pv778BGWB08	A21000	P6
B08	BGW	21000	C1	173.35	C5-Pv778BGWB08	A21000	P6
B08	BGW	21000	C1	176.12	C5-Pv778BGWB08	A21000	P6
B08	BGW	21000	C1	177.04	C5-Pv778BGWB08	A21000	P6
B08	BGW	21000	C1	178.88	C5-Pv778BGWB08	A21000	P6
B08	BGW	21000	C1	194.56	C5-Pv778BGWB08	A21000	P6
B08	BGW	21000	C1	196.4	C5-Pv778BGWB08	A21000	P6
B08	BGW	21000	C1	198.71	C5-Pv778BGWB08	A21000	P6
B08	BGW	21000	C1	200.55	C5-Pv778BGWB08	A21000	P6
B08	BGW	21000	C1	201.94	C5-Pv778BGWB08	A21000	P6
B08	BGW	21000	C1	206.55	C5-Pv778BGWB08	A21000	P6
B08	BGW	21000	C1	211.16	C5-Pv778BGWB08	A21000	P6
B08	BGW	21000	C1	212.08	C5-Pv778BGWB08	A21000	P6
B08	BGW	21000	C1	213	C5-Pv778BGWB08	A21000	P6
B08	BGW	21000	C1	213	C5-Pv778BGWB08	A21000	P6
B08	BGW	21000	C1	222.68	C5-Pv778BGWB08	A21000	P6
B08	BGW	21000	C1	223.14	C5-Pv778BGWB08	A21000	P6
B08	BGW	21000	C1	223.6	C5-Pv778BGWB08	A21000	P6
B08	BGW	21000	C1	229.14	C5-Pv778BGWB08	A21000	P6
B08	BGW	21000	C1	248.04	C5-Pv778BGWB08	A21000	P6
B08	BGW	21000	C1	251.73	C5-Pv778BGWB08	A21000	P6
B08	BGW	21000	C1	253.57	C5-Pv778BGWB08	A21000	P6
B08	BGW	21000	C1	262.33	C5-Pv778BGWB08	A21000	P6
B08	BGW	21000	C1	291.38	C5-Pv778BGWB08	A21000	P6
B08	BGW	21000	C1	295.99	C5-Pv778BGWB08	A21000	P6
B08	BGW	21000	C1	296.45	C5-Pv778BGWB08	A21000	P6
B08	BGW	21000	C1	303.36	C5-Pv778BGWB08	A21000	P6
B08	BGW	21000	C1	304.75	C5-Pv778BGWB08	A21000	P6
B08	BGW	21000	C1	305.21	C5-Pv778BGWB08	A21000	P6
B08	BGW	21000	C1	308.44	C5-Pv778BGWB08	A21000	P6
B08	BGW	21000	C1	317.2	C5-Pv778BGWB08	A21000	P6
B08	BGW	21000	C1	328.72	C5-Pv778BGWB08	A21000	P6
B08	BGW	21000	C1	333.79	C5-Pv778BGWB08	A21000	P6
B08	BGW	21000	C1	337.02	C5-Pv778BGWB08	A21000	P6
B08	BGW	21000	C1	337.48	C5-Pv778BGWB08	A21000	P6
B08	BGW	21000	C1	347.16	C5-Pv778BGWB08	A21000	P6
B08	BGW	21000	C1	351.77	C5-Pv778BGWB08	A21000	P6
B08	BGW	21000	C1	354.54	C5-Pv778BGWB08	A21000	P6
B08	BGW	21000	C1	356.38	C5-Pv778BGWB08	A21000	P6
B08	BGW	21000	C1	375.75	C5-Pv778BGWB08	A21000	P6
B08	BGW	21000	C1	382.2	C5-Pv778BGWB08	A21000	P6
B08	BGW	21000	C1	387.74	C5-Pv778BGWB08	A21000	P6
B08	BGW	21000	C1	406.64	C5-Pv778BGWB08	A21000	P6
B08	BGW	21000	C1	412.63	C5-Pv778BGWB08	A21000	P6
B08	BGW	21000	C1	437.07	C5-Pv778BGWB08	A21000	P6
B08	BGW	21000	C1	442.14	C5-Pv778BGWB08	A21000	P6
B08	BGW	21000	C1	448.59	C5-Pv778BGWB08	A21000	P6
B08	BGW	21000	C1	455.97	C5-Pv778BGWB08	A21000	P6
B08	BGW	21000	C1	456.43	C5-Pv778BGWB08	A21000	P6
B08	BGW	21000	C1	460.58	C5-Pv778BGWB08	A21000	P6
B08	BGW	21000	C1	473.49	C5-Pv778BGWB08	A21000	P6
B08	BGW	21000	C1	481.33	C5-Pv778BGWB08	A21000	P6
B08	BGW	21000	C1	515.44	C5-Pv778BGWB08	A21000	P6
B08	BGW	21000	C1	531.12	C5-Pv778BGWB08	A21000	P6
B08	BGW	21000	C1	544.95	C5-Pv778BGWB08	A21000	P6
B08	BGW	21000	C1	571.23	C5-Pv778BGWB08	A21000	P6
B08	BGW	21000	C1	616.87	C5-Pv778BGWB08	A21000	P6
B08	BGW	21000	C1	617.79	C5-Pv778BGWB08	A21000	P6
B08	BGW	21000	C1	634.85	C5-Pv778BGWB08	A21000	P6
B08	BGW	21000	C1	643.15	C5-Pv778BGWB08	A21000	P6
B08	BGW	21000	C1	658.37	C5-Pv778BGWB08	A21000	P6
B08	BGW	21000	C1	672.66	C5-Pv778BGWB08	A21000	P6
B08	BGW	21000	C1	700.32	C5-Pv778BGWB08	A21000	P6
B08	BGW	21000	C1	783.31	C5-Pv778BGWB08	A21000	P6
B08	BGW	21000	C1	784.23	C5-Pv778BGWB08	A21000	P6
B08	BGW	21000	C1	789.76	C5-Pv778BGWB08	A21000	P6
B08	BGW	21000	C1	839.56	C5-Pv778BGWB08	A21000	P6
B08	BGW	21000	C1	971.87	C5-Pv778BGWB08	A21000	P6
B09	BGW	24000	C1	1105.12	C5-Pv778BGWB09	A24000	P6
B09	BGW	24000	C1	1125.4	C5-Pv778BGWB09	A24000	P6
B09	BGW	24000	C1	1212.54	C5-Pv778BGWB09	A24000	P6
B09	BGW	24000	C1	1313.04	C5-Pv778BGWB09	A24000	P6
B09	BGW	24000	C1	1424.62	C5-Pv778BGWB09	A24000	P6
B09	BGW	24000	C1	151.22	C5-Pv778BGWB09	A24000	P6
B09	BGW	24000	C1	152.14	C5-Pv778BGWB09	A24000	P6
B09	BGW	24000	C1	154.91	C5-Pv778BGWB09	A24000	P6
B09	BGW	24000	C1	1549.56	C5-Pv778BGWB09	A24000	P6
B09	BGW	24000	C1	159.52	C5-Pv778BGWB09	A24000	P6
B09	BGW	24000	C1	159.98	C5-Pv778BGWB09	A24000	P6
B09	BGW	24000	C1	159.98	C5-Pv778BGWB09	A24000	P6
B09	BGW	24000	C1	162.29	C5-Pv778BGWB09	A24000	P6
B09	BGW	24000	C1	162.75	C5-Pv778BGWB09	A24000	P6
B09	BGW	24000	C1	164.59	C5-Pv778BGWB09	A24000	P6
B09	BGW	24000	C1	165.97	C5-Pv778BGWB09	A24000	P6
B09	BGW	24000	C1	167.82	C5-Pv778BGWB09	A24000	P6
B09	BGW	24000	C1	168.74	C5-Pv778BGWB09	A24000	P6
B09	BGW	24000	C1	171.97	C5-Pv778BGWB09	A24000	P6
B09	BGW	24000	C1	172.89	C5-Pv778BGWB09	A24000	P6
B09	BGW	24000	C1	173.35	C5-Pv778BGWB09	A24000	P6
B09	BGW	24000	C1	176.12	C5-Pv778BGWB09	A24000	P6
B09	BGW	24000	C1	177.04	C5-Pv778BGWB09	A24000	P6
B09	BGW	24000	C1	178.42	C5-Pv778BGWB09	A24000	P6
B09	BGW	24000	C1	182.11	C5-Pv778BGWB09	A24000	P6
B09	BGW	24000	C1	182.11	C5-Pv778BGWB09	A24000	P6
B09	BGW	24000	C1	187.64	C5-Pv778BGWB09	A24000	P6
B09	BGW	24000	C1	188.57	C5-Pv778BGWB09	A24000	P6
B09	BGW	24000	C1	191.33	C5-Pv778BGWB09	A24000	P6
B09	BGW	24000	C1	193.18	C5-Pv778BGWB09	A24000	P6
B09	BGW	24000	C1	193.64	C5-Pv778BGWB09	A24000	P6
B09	BGW	24000	C1	193.64	C5-Pv778BGWB09	A24000	P6
B09	BGW	24000	C1	193.64	C5-Pv778BGWB09	A24000	P6
B09	BGW	24000	C1	194.1	C5-Pv778BGWB09	A24000	P6
B09	BGW	24000	C1	197.79	C5-Pv778BGWB09	A24000	P6
B09	BGW	24000	C1	197.79	C5-Pv778BGWB09	A24000	P6
B09	BGW	24000	C1	199.17	C5-Pv778BGWB09	A24000	P6
B09	BGW	24000	C1	201.94	C5-Pv778BGWB09	A24000	P6
B09	BGW	24000	C1	204.24	C5-Pv778BGWB09	A24000	P6
B09	BGW	24000	C1	204.24	C5-Pv778BGWB09	A24000	P6
B09	BGW	24000	C1	204.7	C5-Pv778BGWB09	A24000	P6
B09	BGW	24000	C1	211.16	C5-Pv778BGWB09	A24000	P6
B09	BGW	24000	C1	212.54	C5-Pv778BGWB09	A24000	P6
B09	BGW	24000	C1	212.54	C5-Pv778BGWB09	A24000	P6
B09	BGW	24000	C1	217.15	C5-Pv778BGWB09	A24000	P6
B09	BGW	24000	C1	218.53	C5-Pv778BGWB09	A24000	P6
B09	BGW	24000	C1	219.46	C5-Pv778BGWB09	A24000	P6
B09	BGW	24000	C1	220.84	C5-Pv778BGWB09	A24000	P6
B09	BGW	24000	C1	227.75	C5-Pv778BGWB09	A24000	P6
B09	BGW	24000	C1	229.14	C5-Pv778BGWB09	A24000	P6
B09	BGW	24000	C1	230.52	C5-Pv778BGWB09	A24000	P6
B09	BGW	24000	C1	232.36	C5-Pv778BGWB09	A24000	P6
B09	BGW	24000	C1	233.29	C5-Pv778BGWB09	A24000	P6
B09	BGW	24000	C1	236.05	C5-Pv778BGWB09	A24000	P6
B09	BGW	24000	C1	240.2	C5-Pv778BGWB09	A24000	P6
B09	BGW	24000	C1	240.66	C5-Pv778BGWB09	A24000	P6
B09	BGW	24000	C1	242.97	C5-Pv778BGWB09	A24000	P6
B09	BGW	24000	C1	243.43	C5-Pv778BGWB09	A24000	P6
B09	BGW	24000	C1	245.27	C5-Pv778BGWB09	A24000	P6
B09	BGW	24000	C1	249.42	C5-Pv778BGWB09	A24000	P6
B09	BGW	24000	C1	257.26	C5-Pv778BGWB09	A24000	P6
B09	BGW	24000	C1	262.79	C5-Pv778BGWB09	A24000	P6
B09	BGW	24000	C1	272.94	C5-Pv778BGWB09	A24000	P6
B09	BGW	24000	C1	288.15	C5-Pv778BGWB09	A24000	P6
B09	BGW	24000	C1	291.84	C5-Pv778BGWB09	A24000	P6
B09	BGW	24000	C1	293.68	C5-Pv778BGWB09	A24000	P6
B09	BGW	24000	C1	303.36	C5-Pv778BGWB09	A24000	P6
B09	BGW	24000	C1	313.05	C5-Pv778BGWB09	A24000	P6
B09	BGW	24000	C1	313.05	C5-Pv778BGWB09	A24000	P6
B09	BGW	24000	C1	321.81	C5-Pv778BGWB09	A24000	P6
B09	BGW	24000	C1	322.73	C5-Pv778BGWB09	A24000	P6
B09	BGW	24000	C1	324.57	C5-Pv778BGWB09	A24000	P6
B09	BGW	24000	C1	324.57	C5-Pv778BGWB09	A24000	P6
B09	BGW	24000	C1	325.03	C5-Pv778BGWB09	A24000	P6
B09	BGW	24000	C1	331.95	C5-Pv778BGWB09	A24000	P6
B09	BGW	24000	C1	335.18	C5-Pv778BGWB09	A24000	P6
B09	BGW	24000	C1	336.1	C5-Pv778BGWB09	A24000	P6
B09	BGW	24000	C1	339.33	C5-Pv778BGWB09	A24000	P6
B09	BGW	24000	C1	343.01	C5-Pv778BGWB09	A24000	P6
B09	BGW	24000	C1	348.55	C5-Pv778BGWB09	A24000	P6
B09	BGW	24000	C1	352.24	C5-Pv778BGWB09	A24000	P6
B09	BGW	24000	C1	354.08	C5-Pv778BGWB09	A24000	P6
B09	BGW	24000	C1	363.76	C5-Pv778BGWB09	A24000	P6
B09	BGW	24000	C1	375.75	C5-Pv778BGWB09	A24000	P6
B09	BGW	24000	C1	384.51	C5-Pv778BGWB09	A24000	P6
B09	BGW	24000	C1	401.11	C5-Pv778BGWB09	A24000	P6
B09	BGW	24000	C1	410.79	C5-Pv778BGWB09	A24000	P6
B09	BGW	24000	C1	423.24	C5-Pv778BGWB09	A24000	P6
B09	BGW	24000	C1	426.46	C5-Pv778BGWB09	A24000	P6
B09	BGW	24000	C1	432	C5-Pv778BGWB09	A24000	P6
B09	BGW	24000	C1	432	C5-Pv778BGWB09	A24000	P6
B09	BGW	24000	C1	440.29	C5-Pv778BGWB09	A24000	P6
B09	BGW	24000	C1	448.13	C5-Pv778BGWB09	A24000	P6
B09	BGW	24000	C1	455.51	C5-Pv778BGWB09	A24000	P6
B09	BGW	24000	C1	459.2	C5-Pv778BGWB09	A24000	P6
B09	BGW	24000	C1	461.5	C5-Pv778BGWB09	A24000	P6
B09	BGW	24000	C1	461.5	C5-Pv778BGWB09	A24000	P6
B09	BGW	24000	C1	477.18	C5-Pv778BGWB09	A24000	P6
B09	BGW	24000	C1	488.7	C5-Pv778BGWB09	A24000	P6
B09	BGW	24000	C1	491.93	C5-Pv778BGWB09	A24000	P6
B09	BGW	24000	C1	516.83	C5-Pv778BGWB09	A24000	P6
B09	BGW	24000	C1	518.67	C5-Pv778BGWB09	A24000	P6
B09	BGW	24000	C1	521.44	C5-Pv778BGWB09	A24000	P6
B09	BGW	24000	C1	533.89	C5-Pv778BGWB09	A24000	P6
B09	BGW	24000	C1	539.42	C5-Pv778BGWB09	A24000	P6
B09	BGW	24000	C1	549.56	C5-Pv778BGWB09	A24000	P6
B09	BGW	24000	C1	571.23	C5-Pv778BGWB09	A24000	P6
B09	BGW	24000	C1	591.98	C5-Pv778BGWB09	A24000	P6
B09	BGW	24000	C1	608.57	C5-Pv778BGWB09	A24000	P6
B09	BGW	24000	C1	623.33	C5-Pv778BGWB09	A24000	P6
B09	BGW	24000	C1	641.77	C5-Pv778BGWB09	A24000	P6
B09	BGW	24000	C1	645.46	C5-Pv778BGWB09	A24000	P6
B09	BGW	24000	C1	649.61	C5-Pv778BGWB09	A24000	P6
B09	BGW	24000	C1	661.13	C5-Pv778BGWB09	A24000	P6
B09	BGW	24000	C1	662.52	C5-Pv778BGWB09	A24000	P6
B09	BGW	24000	C1	670.35	C5-Pv778BGWB09	A24000	P6
B09	BGW	24000	C1	693.41	C5-Pv778BGWB09	A24000	P6
B09	BGW	24000	C1	716	C5-Pv778BGWB09	A24000	P6
B09	BGW	24000	C1	757.95	C5-Pv778BGWB09	A24000	P6
B09	BGW	24000	C1	773.63	C5-Pv778BGWB09	A24000	P6
B09	BGW	24000	C1	777.32	C5-Pv778BGWB09	A24000	P6
B09	BGW	24000	C1	798.98	C5-Pv778BGWB09	A24000	P6
B09	BGW	24000	C1	804.98	C5-Pv778BGWB09	A24000	P6
B09	BGW	24000	C1	942.37	C5-Pv778BGWB09	A24000	P6
B09	BGW	24000	C1	946.52	C5-Pv778BGWB09	A24000	P6
B09	BGW	24000	C1	952.97	C5-Pv778BGWB09	A24000	P6
B09	BGW	24000	C1	962.19	C5-Pv778BGWB09	A24000	P6
B10	BGW	27000	C1	1011.06	C5-Pv778BGWB10	A27000	P6
B10	BGW	27000	C1	1032.73	C5-Pv778BGWB10	A27000	P6
B10	BGW	27000	C1	1038.26	C5-Pv778BGWB10	A27000	P6
B10	BGW	27000	C1	1040.57	C5-Pv778BGWB10	A27000	P6
B10	BGW	27000	C1	1041.49	C5-Pv778BGWB10	A27000	P6
B10	BGW	27000	C1	1131.39	C5-Pv778BGWB10	A27000	P6
B10	BGW	27000	C1	1249.88	C5-Pv778BGWB10	A27000	P6
B10	BGW	27000	C1	1349.47	C5-Pv778BGWB10	A27000	P6
B10	BGW	27000	C1	1477.18	C5-Pv778BGWB10	A27000	P6
B10	BGW	27000	C1	1480.4	C5-Pv778BGWB10	A27000	P6
B10	BGW	27000	C1	153.07	C5-Pv778BGWB10	A27000	P6
B10	BGW	27000	C1	153.53	C5-Pv778BGWB10	A27000	P6
B10	BGW	27000	C1	153.99	C5-Pv778BGWB10	A27000	P6
B10	BGW	27000	C1	155.37	C5-Pv778BGWB10	A27000	P6
B10	BGW	27000	C1	155.83	C5-Pv778BGWB10	A27000	P6
B10	BGW	27000	C1	156.75	C5-Pv778BGWB10	A27000	P6
B10	BGW	27000	C1	157.21	C5-Pv778BGWB10	A27000	P6
B10	BGW	27000	C1	157.68	C5-Pv778BGWB10	A27000	P6
B10	BGW	27000	C1	157.68	C5-Pv778BGWB10	A27000	P6
B10	BGW	27000	C1	161.83	C5-Pv778BGWB10	A27000	P6
B10	BGW	27000	C1	163.21	C5-Pv778BGWB10	A27000	P6
B10	BGW	27000	C1	163.21	C5-Pv778BGWB10	A27000	P6
B10	BGW	27000	C1	164.59	C5-Pv778BGWB10	A27000	P6
B10	BGW	27000	C1	166.44	C5-Pv778BGWB10	A27000	P6
B10	BGW	27000	C1	167.82	C5-Pv778BGWB10	A27000	P6
B10	BGW	27000	C1	169.2	C5-Pv778BGWB10	A27000	P6
B10	BGW	27000	C1	169.66	C5-Pv778BGWB10	A27000	P6
B10	BGW	27000	C1	1700.32	C5-Pv778BGWB10	A27000	P6
B10	BGW	27000	C1	171.51	C5-Pv778BGWB10	A27000	P6
B10	BGW	27000	C1	173.81	C5-Pv778BGWB10	A27000	P6
B10	BGW	27000	C1	174.27	C5-Pv778BGWB10	A27000	P6
B10	BGW	27000	C1	176.12	C5-Pv778BGWB10	A27000	P6
B10	BGW	27000	C1	176.58	C5-Pv778BGWB10	A27000	P6
B10	BGW	27000	C1	178.88	C5-Pv778BGWB10	A27000	P6
B10	BGW	27000	C1	178.88	C5-Pv778BGWB10	A27000	P6
B10	BGW	27000	C1	180.73	C5-Pv778BGWB10	A27000	P6
B10	BGW	27000	C1	183.49	C5-Pv778BGWB10	A27000	P6
B10	BGW	27000	C1	185.8	C5-Pv778BGWB10	A27000	P6
B10	BGW	27000	C1	186.26	C5-Pv778BGWB10	A27000	P6
B10	BGW	27000	C1	190.87	C5-Pv778BGWB10	A27000	P6
B10	BGW	27000	C1	192.72	C5-Pv778BGWB10	A27000	P6
B10	BGW	27000	C1	193.64	C5-Pv778BGWB10	A27000	P6
B10	BGW	27000	C1	194.1	C5-Pv778BGWB10	A27000	P6
B10	BGW	27000	C1	195.48	C5-Pv778BGWB10	A27000	P6
B10	BGW	27000	C1	196.4	C5-Pv778BGWB10	A27000	P6
B10	BGW	27000	C1	196.86	C5-Pv778BGWB10	A27000	P6
B10	BGW	27000	C1	199.17	C5-Pv778BGWB10	A27000	P6
B10	BGW	27000	C1	201.47	C5-Pv778BGWB10	A27000	P6
B10	BGW	27000	C1	201.47	C5-Pv778BGWB10	A27000	P6
B10	BGW	27000	C1	207.93	C5-Pv778BGWB10	A27000	P6
B10	BGW	27000	C1	210.23	C5-Pv778BGWB10	A27000	P6
B10	BGW	27000	C1	210.23	C5-Pv778BGWB10	A27000	P6
B10	BGW	27000	C1	212.08	C5-Pv778BGWB10	A27000	P6
B10	BGW	27000	C1	218.07	C5-Pv778BGWB10	A27000	P6
B10	BGW	27000	C1	218.53	C5-Pv778BGWB10	A27000	P6
B10	BGW	27000	C1	218.99	C5-Pv778BGWB10	A27000	P6
B10	BGW	27000	C1	220.84	C5-Pv778BGWB10	A27000	P6
B10	BGW	27000	C1	221.3	C5-Pv778BGWB10	A27000	P6
B10	BGW	27000	C1	221.76	C5-Pv778BGWB10	A27000	P6
B10	BGW	27000	C1	221.76	C5-Pv778BGWB10	A27000	P6
B10	BGW	27000	C1	223.14	C5-Pv778BGWB10	A27000	P6
B10	BGW	27000	C1	228.68	C5-Pv778BGWB10	A27000	P6
B10	BGW	27000	C1	232.36	C5-Pv778BGWB10	A27000	P6
B10	BGW	27000	C1	233.29	C5-Pv778BGWB10	A27000	P6
B10	BGW	27000	C1	234.67	C5-Pv778BGWB10	A27000	P6
B10	BGW	27000	C1	244.81	C5-Pv778BGWB10	A27000	P6
B10	BGW	27000	C1	245.73	C5-Pv778BGWB10	A27000	P6
B10	BGW	27000	C1	248.5	C5-Pv778BGWB10	A27000	P6
B10	BGW	27000	C1	254.49	C5-Pv778BGWB10	A27000	P6
B10	BGW	27000	C1	255.42	C5-Pv778BGWB10	A27000	P6
B10	BGW	27000	C1	257.26	C5-Pv778BGWB10	A27000	P6
B10	BGW	27000	C1	2678.19	C5-Pv778BGWB10	A27000	P6
B10	BGW	27000	C1	274.78	C5-Pv778BGWB10	A27000	P6
B10	BGW	27000	C1	281.7	C5-Pv778BGWB10	A27000	P6
B10	BGW	27000	C1	281.7	C5-Pv778BGWB10	A27000	P6
B10	BGW	27000	C1	284.46	C5-Pv778BGWB10	A27000	P6
B10	BGW	27000	C1	285.38	C5-Pv778BGWB10	A27000	P6
B10	BGW	27000	C1	287.23	C5-Pv778BGWB10	A27000	P6
B10	BGW	27000	C1	292.76	C5-Pv778BGWB10	A27000	P6
B10	BGW	27000	C1	293.22	C5-Pv778BGWB10	A27000	P6
B10	BGW	27000	C1	293.68	C5-Pv778BGWB10	A27000	P6
B10	BGW	27000	C1	297.83	C5-Pv778BGWB10	A27000	P6
B10	BGW	27000	C1	302.9	C5-Pv778BGWB10	A27000	P6
B10	BGW	27000	C1	307.98	C5-Pv778BGWB10	A27000	P6
B10	BGW	27000	C1	309.36	C5-Pv778BGWB10	A27000	P6
B10	BGW	27000	C1	311.2	C5-Pv778BGWB10	A27000	P6
B10	BGW	27000	C1	328.72	C5-Pv778BGWB10	A27000	P6
B10	BGW	27000	C1	331.03	C5-Pv778BGWB10	A27000	P6
B10	BGW	27000	C1	331.95	C5-Pv778BGWB10	A27000	P6
B10	BGW	27000	C1	333.33	C5-Pv778BGWB10	A27000	P6
B10	BGW	27000	C1	337.94	C5-Pv778BGWB10	A27000	P6
B10	BGW	27000	C1	348.55	C5-Pv778BGWB10	A27000	P6
B10	BGW	27000	C1	349.01	C5-Pv778BGWB10	A27000	P6
B10	BGW	27000	C1	355.92	C5-Pv778BGWB10	A27000	P6
B10	BGW	27000	C1	367.91	C5-Pv778BGWB10	A27000	P6
B10	BGW	27000	C1	367.91	C5-Pv778BGWB10	A27000	P6
B10	BGW	27000	C1	370.22	C5-Pv778BGWB10	A27000	P6
B10	BGW	27000	C1	370.68	C5-Pv778BGWB10	A27000	P6
B10	BGW	27000	C1	375.75	C5-Pv778BGWB10	A27000	P6
B10	BGW	27000	C1	383.59	C5-Pv778BGWB10	A27000	P6
B10	BGW	27000	C1	388.66	C5-Pv778BGWB10	A27000	P6
B10	BGW	27000	C1	408.94	C5-Pv778BGWB10	A27000	P6
B10	BGW	27000	C1	411.71	C5-Pv778BGWB10	A27000	P6
B10	BGW	27000	C1	412.63	C5-Pv778BGWB10	A27000	P6
B10	BGW	27000	C1	417.7	C5-Pv778BGWB10	A27000	P6
B10	BGW	27000	C1	442.6	C5-Pv778BGWB10	A27000	P6
B10	BGW	27000	C1	445.37	C5-Pv778BGWB10	A27000	P6
B10	BGW	27000	C1	446.75	C5-Pv778BGWB10	A27000	P6
B10	BGW	27000	C1	469.34	C5-Pv778BGWB10	A27000	P6
B10	BGW	27000	C1	469.8	C5-Pv778BGWB10	A27000	P6
B10	BGW	27000	C1	479.94	C5-Pv778BGWB10	A27000	P6
B10	BGW	27000	C1	481.33	C5-Pv778BGWB10	A27000	P6
B10	BGW	27000	C1	487.32	C5-Pv778BGWB10	A27000	P6
B10	BGW	27000	C1	497.92	C5-Pv778BGWB10	A27000	P6
B10	BGW	27000	C1	501.61	C5-Pv778BGWB10	A27000	P6
B10	BGW	27000	C1	515.44	C5-Pv778BGWB10	A27000	P6
B10	BGW	27000	C1	518.21	C5-Pv778BGWB10	A27000	P6
B10	BGW	27000	C1	525.59	C5-Pv778BGWB10	A27000	P6
B10	BGW	27000	C1	534.35	C5-Pv778BGWB10	A27000	P6
B10	BGW	27000	C1	552.33	C5-Pv778BGWB10	A27000	P6
B10	BGW	27000	C1	575.84	C5-Pv778BGWB10	A27000	P6
B10	BGW	27000	C1	580.91	C5-Pv778BGWB10	A27000	P6
B10	BGW	27000	C1	586.91	C5-Pv778BGWB10	A27000	P6
B10	BGW	27000	C1	597.05	C5-Pv778BGWB10	A27000	P6
B10	BGW	27000	C1	598.43	C5-Pv778BGWB10	A27000	P6
B10	BGW	27000	C1	599.81	C5-Pv778BGWB10	A27000	P6
B10	BGW	27000	C1	605.81	C5-Pv778BGWB10	A27000	P6
B10	BGW	27000	C1	621.02	C5-Pv778BGWB10	A27000	P6
B10	BGW	27000	C1	621.48	C5-Pv778BGWB10	A27000	P6
B10	BGW	27000	C1	626.09	C5-Pv778BGWB10	A27000	P6
B10	BGW	27000	C1	650.07	C5-Pv778BGWB10	A27000	P6
B10	BGW	27000	C1	653.3	C5-Pv778BGWB10	A27000	P6
B10	BGW	27000	C1	653.3	C5-Pv778BGWB10	A27000	P6
B10	BGW	27000	C1	658.83	C5-Pv778BGWB10	A27000	P6
B10	BGW	27000	C1	672.2	C5-Pv778BGWB10	A27000	P6
B10	BGW	27000	C1	675.89	C5-Pv778BGWB10	A27000	P6
B10	BGW	27000	C1	681.42	C5-Pv778BGWB10	A27000	P6
B10	BGW	27000	C1	691.56	C5-Pv778BGWB10	A27000	P6
B10	BGW	27000	C1	695.71	C5-Pv778BGWB10	A27000	P6
B10	BGW	27000	C1	701.7	C5-Pv778BGWB10	A27000	P6
B10	BGW	27000	C1	722.45	C5-Pv778BGWB10	A27000	P6
B10	BGW	27000	C1	727.06	C5-Pv778BGWB10	A27000	P6
B10	BGW	27000	C1	732.59	C5-Pv778BGWB10	A27000	P6
B10	BGW	27000	C1	745.5	C5-Pv778BGWB10	A27000	P6
B10	BGW	27000	C1	747.81	C5-Pv778BGWB10	A27000	P6
B10	BGW	27000	C1	770.4	C5-Pv778BGWB10	A27000	P6
B10	BGW	27000	C1	780.08	C5-Pv778BGWB10	A27000	P6
B10	BGW	27000	C1	790.22	C5-Pv778BGWB10	A27000	P6
B10	BGW	27000	C1	806.82	C5-Pv778BGWB10	A27000	P6
B10	BGW	27000	C1	816.96	C5-Pv778BGWB10	A27000	P6
B10	BGW	27000	C1	848.78	C5-Pv778BGWB10	A27000	P6
B10	BGW	27000	C1	877.36	C5-Pv778BGWB10	A27000	P6
B10	BGW	27000	C1	918.39	C5-Pv778BGWB10	A27000	P6
B11	BGW	30000	C1	1095.89	C5-Pv778BGWB11	A30000	P6
B11	BGW	30000	C1	1134.62	C5-Pv778BGWB11	A30000	P6
B11	BGW	30000	C1	1138.77	C5-Pv778BGWB11	A30000	P6
B11	BGW	30000	C1	1172.89	C5-Pv778BGWB11	A30000	P6
B11	BGW	30000	C1	1336.1	C5-Pv778BGWB11	A30000	P6
B11	BGW	30000	C1	150.3	C5-Pv778BGWB11	A30000	P6
B11	BGW	30000	C1	151.68	C5-Pv778BGWB11	A30000	P6
B11	BGW	30000	C1	153.99	C5-Pv778BGWB11	A30000	P6
B11	BGW	30000	C1	158.6	C5-Pv778BGWB11	A30000	P6
B11	BGW	30000	C1	159.52	C5-Pv778BGWB11	A30000	P6
B11	BGW	30000	C1	160.44	C5-Pv778BGWB11	A30000	P6
B11	BGW	30000	C1	160.9	C5-Pv778BGWB11	A30000	P6
B11	BGW	30000	C1	160.9	C5-Pv778BGWB11	A30000	P6
B11	BGW	30000	C1	160.9	C5-Pv778BGWB11	A30000	P6
B11	BGW	30000	C1	161.83	C5-Pv778BGWB11	A30000	P6
B11	BGW	30000	C1	165.05	C5-Pv778BGWB11	A30000	P6
B11	BGW	30000	C1	167.36	C5-Pv778BGWB11	A30000	P6
B11	BGW	30000	C1	169.66	C5-Pv778BGWB11	A30000	P6
B11	BGW	30000	C1	171.97	C5-Pv778BGWB11	A30000	P6
B11	BGW	30000	C1	172.89	C5-Pv778BGWB11	A30000	P6
B11	BGW	30000	C1	176.12	C5-Pv778BGWB11	A30000	P6
B11	BGW	30000	C1	178.88	C5-Pv778BGWB11	A30000	P6
B11	BGW	30000	C1	180.27	C5-Pv778BGWB11	A30000	P6
B11	BGW	30000	C1	181.19	C5-Pv778BGWB11	A30000	P6
B11	BGW	30000	C1	181.19	C5-Pv778BGWB11	A30000	P6
B11	BGW	30000	C1	182.11	C5-Pv778BGWB11	A30000	P6
B11	BGW	30000	C1	182.11	C5-Pv778BGWB11	A30000	P6
B11	BGW	30000	C1	182.57	C5-Pv778BGWB11	A30000	P6
B11	BGW	30000	C1	189.95	C5-Pv778BGWB11	A30000	P6
B11	BGW	30000	C1	190.41	C5-Pv778BGWB11	A30000	P6
B11	BGW	30000	C1	196.4	C5-Pv778BGWB11	A30000	P6
B11	BGW	30000	C1	196.86	C5-Pv778BGWB11	A30000	P6
B11	BGW	30000	C1	197.33	C5-Pv778BGWB11	A30000	P6
B11	BGW	30000	C1	201.94	C5-Pv778BGWB11	A30000	P6
B11	BGW	30000	C1	202.4	C5-Pv778BGWB11	A30000	P6
B11	BGW	30000	C1	206.09	C5-Pv778BGWB11	A30000	P6
B11	BGW	30000	C1	207.01	C5-Pv778BGWB11	A30000	P6
B11	BGW	30000	C1	207.47	C5-Pv778BGWB11	A30000	P6
B11	BGW	30000	C1	211.16	C5-Pv778BGWB11	A30000	P6
B11	BGW	30000	C1	216.23	C5-Pv778BGWB11	A30000	P6
B11	BGW	30000	C1	220.84	C5-Pv778BGWB11	A30000	P6
B11	BGW	30000	C1	224.99	C5-Pv778BGWB11	A30000	P6
B11	BGW	30000	C1	226.37	C5-Pv778BGWB11	A30000	P6
B11	BGW	30000	C1	226.37	C5-Pv778BGWB11	A30000	P6
B11	BGW	30000	C1	229.14	C5-Pv778BGWB11	A30000	P6
B11	BGW	30000	C1	229.6	C5-Pv778BGWB11	A30000	P6
B11	BGW	30000	C1	230.52	C5-Pv778BGWB11	A30000	P6
B11	BGW	30000	C1	231.9	C5-Pv778BGWB11	A30000	P6
B11	BGW	30000	C1	233.75	C5-Pv778BGWB11	A30000	P6
B11	BGW	30000	C1	236.98	C5-Pv778BGWB11	A30000	P6
B11	BGW	30000	C1	237.9	C5-Pv778BGWB11	A30000	P6
B11	BGW	30000	C1	238.82	C5-Pv778BGWB11	A30000	P6
B11	BGW	30000	C1	239.74	C5-Pv778BGWB11	A30000	P6
B11	BGW	30000	C1	242.51	C5-Pv778BGWB11	A30000	P6
B11	BGW	30000	C1	245.27	C5-Pv778BGWB11	A30000	P6
B11	BGW	30000	C1	250.81	C5-Pv778BGWB11	A30000	P6
B11	BGW	30000	C1	252.19	C5-Pv778BGWB11	A30000	P6
B11	BGW	30000	C1	252.19	C5-Pv778BGWB11	A30000	P6
B11	BGW	30000	C1	252.65	C5-Pv778BGWB11	A30000	P6
B11	BGW	30000	C1	254.03	C5-Pv778BGWB11	A30000	P6
B11	BGW	30000	C1	254.03	C5-Pv778BGWB11	A30000	P6
B11	BGW	30000	C1	263.25	C5-Pv778BGWB11	A30000	P6
B11	BGW	30000	C1	263.72	C5-Pv778BGWB11	A30000	P6
B11	BGW	30000	C1	265.1	C5-Pv778BGWB11	A30000	P6
B11	BGW	30000	C1	266.02	C5-Pv778BGWB11	A30000	P6
B11	BGW	30000	C1	272.94	C5-Pv778BGWB11	A30000	P6
B11	BGW	30000	C1	273.86	C5-Pv778BGWB11	A30000	P6
B11	BGW	30000	C1	278.01	C5-Pv778BGWB11	A30000	P6
B11	BGW	30000	C1	279.85	C5-Pv778BGWB11	A30000	P6
B11	BGW	30000	C1	283.08	C5-Pv778BGWB11	A30000	P6
B11	BGW	30000	C1	286.31	C5-Pv778BGWB11	A30000	P6
B11	BGW	30000	C1	288.61	C5-Pv778BGWB11	A30000	P6
B11	BGW	30000	C1	297.37	C5-Pv778BGWB11	A30000	P6
B11	BGW	30000	C1	299.22	C5-Pv778BGWB11	A30000	P6
B11	BGW	30000	C1	305.67	C5-Pv778BGWB11	A30000	P6
B11	BGW	30000	C1	306.13	C5-Pv778BGWB11	A30000	P6
B11	BGW	30000	C1	313.97	C5-Pv778BGWB11	A30000	P6
B11	BGW	30000	C1	323.65	C5-Pv778BGWB11	A30000	P6
B11	BGW	30000	C1	330.11	C5-Pv778BGWB11	A30000	P6
B11	BGW	30000	C1	330.57	C5-Pv778BGWB11	A30000	P6
B11	BGW	30000	C1	330.57	C5-Pv778BGWB11	A30000	P6
B11	BGW	30000	C1	331.95	C5-Pv778BGWB11	A30000	P6
B11	BGW	30000	C1	333.33	C5-Pv778BGWB11	A30000	P6
B11	BGW	30000	C1	338.87	C5-Pv778BGWB11	A30000	P6
B11	BGW	30000	C1	349.01	C5-Pv778BGWB11	A30000	P6
B11	BGW	30000	C1	357.77	C5-Pv778BGWB11	A30000	P6
B11	BGW	30000	C1	374.37	C5-Pv778BGWB11	A30000	P6
B11	BGW	30000	C1	380.36	C5-Pv778BGWB11	A30000	P6
B11	BGW	30000	C1	381.28	C5-Pv778BGWB11	A30000	P6
B11	BGW	30000	C1	392.81	C5-Pv778BGWB11	A30000	P6
B11	BGW	30000	C1	406.18	C5-Pv778BGWB11	A30000	P6
B11	BGW	30000	C1	409.87	C5-Pv778BGWB11	A30000	P6
B11	BGW	30000	C1	413.55	C5-Pv778BGWB11	A30000	P6
B11	BGW	30000	C1	415.4	C5-Pv778BGWB11	A30000	P6
B11	BGW	30000	C1	433.38	C5-Pv778BGWB11	A30000	P6
B11	BGW	30000	C1	447.21	C5-Pv778BGWB11	A30000	P6
B11	BGW	30000	C1	448.13	C5-Pv778BGWB11	A30000	P6
B11	BGW	30000	C1	449.51	C5-Pv778BGWB11	A30000	P6
B11	BGW	30000	C1	450.9	C5-Pv778BGWB11	A30000	P6
B11	BGW	30000	C1	466.57	C5-Pv778BGWB11	A30000	P6
B11	BGW	30000	C1	468.88	C5-Pv778BGWB11	A30000	P6
B11	BGW	30000	C1	491.01	C5-Pv778BGWB11	A30000	P6
B11	BGW	30000	C1	491.47	C5-Pv778BGWB11	A30000	P6
B11	BGW	30000	C1	514.06	C5-Pv778BGWB11	A30000	P6
B11	BGW	30000	C1	514.98	C5-Pv778BGWB11	A30000	P6
B11	BGW	30000	C1	515.9	C5-Pv778BGWB11	A30000	P6
B11	BGW	30000	C1	541.72	C5-Pv778BGWB11	A30000	P6
B11	BGW	30000	C1	567.54	C5-Pv778BGWB11	A30000	P6
B11	BGW	30000	C1	575.84	C5-Pv778BGWB11	A30000	P6
B11	BGW	30000	C1	581.83	C5-Pv778BGWB11	A30000	P6
B11	BGW	30000	C1	593.82	C5-Pv778BGWB11	A30000	P6
B11	BGW	30000	C1	615.03	C5-Pv778BGWB11	A30000	P6
B11	BGW	30000	C1	617.79	C5-Pv778BGWB11	A30000	P6
B11	BGW	30000	C1	621.48	C5-Pv778BGWB11	A30000	P6
B11	BGW	30000	C1	623.79	C5-Pv778BGWB11	A30000	P6
B11	BGW	30000	C1	644.54	C5-Pv778BGWB11	A30000	P6
B11	BGW	30000	C1	664.36	C5-Pv778BGWB11	A30000	P6
B11	BGW	30000	C1	697.09	C5-Pv778BGWB11	A30000	P6
B11	BGW	30000	C1	707.7	C5-Pv778BGWB11	A30000	P6
B11	BGW	30000	C1	723.37	C5-Pv778BGWB11	A30000	P6
B11	BGW	30000	C1	728.91	C5-Pv778BGWB11	A30000	P6
B11	BGW	30000	C1	759.8	C5-Pv778BGWB11	A30000	P6
B11	BGW	30000	C1	786.07	C5-Pv778BGWB11	A30000	P6
B11	BGW	30000	C1	897.65	C5-Pv778BGWB11	A30000	P6
C04	BGW	12000	C1	1009.22	C5-Pv778BGWC04	A12000	P6
C04	BGW	12000	C1	1063.16	C5-Pv778BGWC04	A12000	P6
C04	BGW	12000	C1	1084.37	C5-Pv778BGWC04	A12000	P6
C04	BGW	12000	C1	1125.86	C5-Pv778BGWC04	A12000	P6
C04	BGW	12000	C1	1556.47	C5-Pv778BGWC04	A12000	P6
C04	BGW	12000	C1	162.75	C5-Pv778BGWC04	A12000	P6
C04	BGW	12000	C1	164.13	C5-Pv778BGWC04	A12000	P6
C04	BGW	12000	C1	165.05	C5-Pv778BGWC04	A12000	P6
C04	BGW	12000	C1	165.97	C5-Pv778BGWC04	A12000	P6
C04	BGW	12000	C1	172.89	C5-Pv778BGWC04	A12000	P6
C04	BGW	12000	C1	173.35	C5-Pv778BGWC04	A12000	P6
C04	BGW	12000	C1	173.81	C5-Pv778BGWC04	A12000	P6
C04	BGW	12000	C1	177.96	C5-Pv778BGWC04	A12000	P6
C04	BGW	12000	C1	179.34	C5-Pv778BGWC04	A12000	P6
C04	BGW	12000	C1	179.81	C5-Pv778BGWC04	A12000	P6
C04	BGW	12000	C1	186.72	C5-Pv778BGWC04	A12000	P6
C04	BGW	12000	C1	189.95	C5-Pv778BGWC04	A12000	P6
C04	BGW	12000	C1	190.41	C5-Pv778BGWC04	A12000	P6
C04	BGW	12000	C1	190.87	C5-Pv778BGWC04	A12000	P6
C04	BGW	12000	C1	191.33	C5-Pv778BGWC04	A12000	P6
C04	BGW	12000	C1	192.25	C5-Pv778BGWC04	A12000	P6
C04	BGW	12000	C1	194.56	C5-Pv778BGWC04	A12000	P6
C04	BGW	12000	C1	199.63	C5-Pv778BGWC04	A12000	P6
C04	BGW	12000	C1	201.94	C5-Pv778BGWC04	A12000	P6
C04	BGW	12000	C1	202.4	C5-Pv778BGWC04	A12000	P6
C04	BGW	12000	C1	215.77	C5-Pv778BGWC04	A12000	P6
C04	BGW	12000	C1	217.15	C5-Pv778BGWC04	A12000	P6
C04	BGW	12000	C1	222.22	C5-Pv778BGWC04	A12000	P6
C04	BGW	12000	C1	231.9	C5-Pv778BGWC04	A12000	P6
C04	BGW	12000	C1	236.51	C5-Pv778BGWC04	A12000	P6
C04	BGW	12000	C1	242.97	C5-Pv778BGWC04	A12000	P6
C04	BGW	12000	C1	242.97	C5-Pv778BGWC04	A12000	P6
C04	BGW	12000	C1	244.81	C5-Pv778BGWC04	A12000	P6
C04	BGW	12000	C1	245.27	C5-Pv778BGWC04	A12000	P6
C04	BGW	12000	C1	246.2	C5-Pv778BGWC04	A12000	P6
C04	BGW	12000	C1	254.49	C5-Pv778BGWC04	A12000	P6
C04	BGW	12000	C1	258.18	C5-Pv778BGWC04	A12000	P6
C04	BGW	12000	C1	260.03	C5-Pv778BGWC04	A12000	P6
C04	BGW	12000	C1	263.72	C5-Pv778BGWC04	A12000	P6
C04	BGW	12000	C1	275.7	C5-Pv778BGWC04	A12000	P6
C04	BGW	12000	C1	275.7	C5-Pv778BGWC04	A12000	P6
C04	BGW	12000	C1	293.68	C5-Pv778BGWC04	A12000	P6
C04	BGW	12000	C1	293.68	C5-Pv778BGWC04	A12000	P6
C04	BGW	12000	C1	294.14	C5-Pv778BGWC04	A12000	P6
C04	BGW	12000	C1	294.61	C5-Pv778BGWC04	A12000	P6
C04	BGW	12000	C1	299.22	C5-Pv778BGWC04	A12000	P6
C04	BGW	12000	C1	304.75	C5-Pv778BGWC04	A12000	P6
C04	BGW	12000	C1	305.21	C5-Pv778BGWC04	A12000	P6
C04	BGW	12000	C1	309.36	C5-Pv778BGWC04	A12000	P6
C04	BGW	12000	C1	309.82	C5-Pv778BGWC04	A12000	P6
C04	BGW	12000	C1	314.43	C5-Pv778BGWC04	A12000	P6
C04	BGW	12000	C1	328.72	C5-Pv778BGWC04	A12000	P6
C04	BGW	12000	C1	329.64	C5-Pv778BGWC04	A12000	P6
C04	BGW	12000	C1	330.57	C5-Pv778BGWC04	A12000	P6
C04	BGW	12000	C1	331.95	C5-Pv778BGWC04	A12000	P6
C04	BGW	12000	C1	332.87	C5-Pv778BGWC04	A12000	P6
C04	BGW	12000	C1	339.79	C5-Pv778BGWC04	A12000	P6
C04	BGW	12000	C1	341.63	C5-Pv778BGWC04	A12000	P6
C04	BGW	12000	C1	343.94	C5-Pv778BGWC04	A12000	P6
C04	BGW	12000	C1	362.84	C5-Pv778BGWC04	A12000	P6
C04	BGW	12000	C1	363.3	C5-Pv778BGWC04	A12000	P6
C04	BGW	12000	C1	363.3	C5-Pv778BGWC04	A12000	P6
C04	BGW	12000	C1	373.44	C5-Pv778BGWC04	A12000	P6
C04	BGW	12000	C1	380.82	C5-Pv778BGWC04	A12000	P6
C04	BGW	12000	C1	387.74	C5-Pv778BGWC04	A12000	P6
C04	BGW	12000	C1	388.66	C5-Pv778BGWC04	A12000	P6
C04	BGW	12000	C1	396.03	C5-Pv778BGWC04	A12000	P6
C04	BGW	12000	C1	401.57	C5-Pv778BGWC04	A12000	P6
C04	BGW	12000	C1	402.95	C5-Pv778BGWC04	A12000	P6
C04	BGW	12000	C1	409.87	C5-Pv778BGWC04	A12000	P6
C04	BGW	12000	C1	419.55	C5-Pv778BGWC04	A12000	P6
C04	BGW	12000	C1	433.38	C5-Pv778BGWC04	A12000	P6
C04	BGW	12000	C1	437.53	C5-Pv778BGWC04	A12000	P6
C04	BGW	12000	C1	467.5	C5-Pv778BGWC04	A12000	P6
C04	BGW	12000	C1	479.02	C5-Pv778BGWC04	A12000	P6
C04	BGW	12000	C1	499.31	C5-Pv778BGWC04	A12000	P6
C04	BGW	12000	C1	536.65	C5-Pv778BGWC04	A12000	P6
C04	BGW	12000	C1	550.02	C5-Pv778BGWC04	A12000	P6
C04	BGW	12000	C1	607.65	C5-Pv778BGWC04	A12000	P6
C04	BGW	12000	C1	618.26	C5-Pv778BGWC04	A12000	P6
C04	BGW	12000	C1	639	C5-Pv778BGWC04	A12000	P6
C04	BGW	12000	C1	653.3	C5-Pv778BGWC04	A12000	P6
C04	BGW	12000	C1	694.33	C5-Pv778BGWC04	A12000	P6
C04	BGW	12000	C1	696.63	C5-Pv778BGWC04	A12000	P6
C04	BGW	12000	C1	708.16	C5-Pv778BGWC04	A12000	P6
C04	BGW	12000	C1	735.82	C5-Pv778BGWC04	A12000	P6
C04	BGW	12000	C1	763.48	C5-Pv778BGWC04	A12000	P6
C04	BGW	12000	C1	774.55	C5-Pv778BGWC04	A12000	P6
C04	BGW	12000	C1	822.04	C5-Pv778BGWC04	A12000	P6
C04	BGW	12000	C1	874.13	C5-Pv778BGWC04	A12000	P6
C04	BGW	12000	C1	934.53	C5-Pv778BGWC04	A12000	P6
C04	BGW	12000	C1	934.99	C5-Pv778BGWC04	A12000	P6
C04	BGW	12000	C1	952.05	C5-Pv778BGWC04	A12000	P6
C05	BGW	15000	C1	1041.49	C5-Pv778BGWC05	A15000	P6
C05	BGW	15000	C1	1077.91	C5-Pv778BGWC05	A15000	P6
C05	BGW	15000	C1	1083.45	C5-Pv778BGWC05	A15000	P6
C05	BGW	15000	C1	1087.6	C5-Pv778BGWC05	A15000	P6
C05	BGW	15000	C1	1148.45	C5-Pv778BGWC05	A15000	P6
C05	BGW	15000	C1	1152.6	C5-Pv778BGWC05	A15000	P6
C05	BGW	15000	C1	1261.87	C5-Pv778BGWC05	A15000	P6
C05	BGW	15000	C1	1266.02	C5-Pv778BGWC05	A15000	P6
C05	BGW	15000	C1	1285.38	C5-Pv778BGWC05	A15000	P6
C05	BGW	15000	C1	1317.19	C5-Pv778BGWC05	A15000	P6
C05	BGW	15000	C1	1342.09	C5-Pv778BGWC05	A15000	P6
C05	BGW	15000	C1	1354.08	C5-Pv778BGWC05	A15000	P6
C05	BGW	15000	C1	1380.82	C5-Pv778BGWC05	A15000	P6
C05	BGW	15000	C1	1482.25	C5-Pv778BGWC05	A15000	P6
C05	BGW	15000	C1	156.75	C5-Pv778BGWC05	A15000	P6
C05	BGW	15000	C1	162.75	C5-Pv778BGWC05	A15000	P6
C05	BGW	15000	C1	165.97	C5-Pv778BGWC05	A15000	P6
C05	BGW	15000	C1	173.81	C5-Pv778BGWC05	A15000	P6
C05	BGW	15000	C1	181.19	C5-Pv778BGWC05	A15000	P6
C05	BGW	15000	C1	190.87	C5-Pv778BGWC05	A15000	P6
C05	BGW	15000	C1	195.48	C5-Pv778BGWC05	A15000	P6
C05	BGW	15000	C1	208.85	C5-Pv778BGWC05	A15000	P6
C05	BGW	15000	C1	213	C5-Pv778BGWC05	A15000	P6
C05	BGW	15000	C1	215.31	C5-Pv778BGWC05	A15000	P6
C05	BGW	15000	C1	234.21	C5-Pv778BGWC05	A15000	P6
C05	BGW	15000	C1	241.12	C5-Pv778BGWC05	A15000	P6
C05	BGW	15000	C1	242.97	C5-Pv778BGWC05	A15000	P6
C05	BGW	15000	C1	249.42	C5-Pv778BGWC05	A15000	P6
C05	BGW	15000	C1	249.88	C5-Pv778BGWC05	A15000	P6
C05	BGW	15000	C1	251.27	C5-Pv778BGWC05	A15000	P6
C05	BGW	15000	C1	251.27	C5-Pv778BGWC05	A15000	P6
C05	BGW	15000	C1	256.8	C5-Pv778BGWC05	A15000	P6
C05	BGW	15000	C1	264.18	C5-Pv778BGWC05	A15000	P6
C05	BGW	15000	C1	287.23	C5-Pv778BGWC05	A15000	P6
C05	BGW	15000	C1	287.69	C5-Pv778BGWC05	A15000	P6
C05	BGW	15000	C1	303.36	C5-Pv778BGWC05	A15000	P6
C05	BGW	15000	C1	303.83	C5-Pv778BGWC05	A15000	P6
C05	BGW	15000	C1	3045.18	C5-Pv778BGWC05	A15000	P6
C05	BGW	15000	C1	308.44	C5-Pv778BGWC05	A15000	P6
C05	BGW	15000	C1	308.9	C5-Pv778BGWC05	A15000	P6
C05	BGW	15000	C1	314.89	C5-Pv778BGWC05	A15000	P6
C05	BGW	15000	C1	353.16	C5-Pv778BGWC05	A15000	P6
C05	BGW	15000	C1	359.15	C5-Pv778BGWC05	A15000	P6
C05	BGW	15000	C1	363.3	C5-Pv778BGWC05	A15000	P6
C05	BGW	15000	C1	364.68	C5-Pv778BGWC05	A15000	P6
C05	BGW	15000	C1	366.99	C5-Pv778BGWC05	A15000	P6
C05	BGW	15000	C1	375.29	C5-Pv778BGWC05	A15000	P6
C05	BGW	15000	C1	377.59	C5-Pv778BGWC05	A15000	P6
C05	BGW	15000	C1	419.55	C5-Pv778BGWC05	A15000	P6
C05	BGW	15000	C1	436.61	C5-Pv778BGWC05	A15000	P6
C05	BGW	15000	C1	437.53	C5-Pv778BGWC05	A15000	P6
C05	BGW	15000	C1	444.9	C5-Pv778BGWC05	A15000	P6
C05	BGW	15000	C1	447.67	C5-Pv778BGWC05	A15000	P6
C05	BGW	15000	C1	478.1	C5-Pv778BGWC05	A15000	P6
C05	BGW	15000	C1	481.33	C5-Pv778BGWC05	A15000	P6
C05	BGW	15000	C1	485.02	C5-Pv778BGWC05	A15000	P6
C05	BGW	15000	C1	485.02	C5-Pv778BGWC05	A15000	P6
C05	BGW	15000	C1	495.16	C5-Pv778BGWC05	A15000	P6
C05	BGW	15000	C1	509.45	C5-Pv778BGWC05	A15000	P6
C05	BGW	15000	C1	511.29	C5-Pv778BGWC05	A15000	P6
C05	BGW	15000	C1	528.35	C5-Pv778BGWC05	A15000	P6
C05	BGW	15000	C1	547.72	C5-Pv778BGWC05	A15000	P6
C05	BGW	15000	C1	562.93	C5-Pv778BGWC05	A15000	P6
C05	BGW	15000	C1	568.92	C5-Pv778BGWC05	A15000	P6
C05	BGW	15000	C1	571.23	C5-Pv778BGWC05	A15000	P6
C05	BGW	15000	C1	581.37	C5-Pv778BGWC05	A15000	P6
C05	BGW	15000	C1	594.74	C5-Pv778BGWC05	A15000	P6
C05	BGW	15000	C1	614.57	C5-Pv778BGWC05	A15000	P6
C05	BGW	15000	C1	631.17	C5-Pv778BGWC05	A15000	P6
C05	BGW	15000	C1	639	C5-Pv778BGWC05	A15000	P6
C05	BGW	15000	C1	653.3	C5-Pv778BGWC05	A15000	P6
C05	BGW	15000	C1	686.49	C5-Pv778BGWC05	A15000	P6
C05	BGW	15000	C1	694.79	C5-Pv778BGWC05	A15000	P6
C05	BGW	15000	C1	695.25	C5-Pv778BGWC05	A15000	P6
C05	BGW	15000	C1	696.63	C5-Pv778BGWC05	A15000	P6
C05	BGW	15000	C1	721.07	C5-Pv778BGWC05	A15000	P6
C05	BGW	15000	C1	733.06	C5-Pv778BGWC05	A15000	P6
C05	BGW	15000	C1	738.13	C5-Pv778BGWC05	A15000	P6
C05	BGW	15000	C1	780.08	C5-Pv778BGWC05	A15000	P6
C05	BGW	15000	C1	814.2	C5-Pv778BGWC05	A15000	P6
C05	BGW	15000	C1	825.26	C5-Pv778BGWC05	A15000	P6
C05	BGW	15000	C1	825.72	C5-Pv778BGWC05	A15000	P6
C05	BGW	15000	C1	830.33	C5-Pv778BGWC05	A15000	P6
C05	BGW	15000	C1	905.02	C5-Pv778BGWC05	A15000	P6
C05	BGW	15000	C1	914.24	C5-Pv778BGWC05	A15000	P6
C05	BGW	15000	C1	930.38	C5-Pv778BGWC05	A15000	P6
C05	BGW	15000	C1	969.11	C5-Pv778BGWC05	A15000	P6
C05	BGW	15000	C1	974.64	C5-Pv778BGWC05	A15000	P6
C05	BGW	15000	C1	982.94	C5-Pv778BGWC05	A15000	P6
C05	BGW	15000	C1	991.7	C5-Pv778BGWC05	A15000	P6
C05	BGW	15000	C1	994.93	C5-Pv778BGWC05	A15000	P6
C06	BGW	17000	C1	1000.92	C5-Pv778BGWC06	A17000	P6
C06	BGW	17000	C1	1035.5	C5-Pv778BGWC06	A17000	P6
C06	BGW	17000	C1	1098.66	C5-Pv778BGWC06	A17000	P6
C06	BGW	17000	C1	1103.73	C5-Pv778BGWC06	A17000	P6
C06	BGW	17000	C1	1106.5	C5-Pv778BGWC06	A17000	P6
C06	BGW	17000	C1	1126.78	C5-Pv778BGWC06	A17000	P6
C06	BGW	17000	C1	1132.32	C5-Pv778BGWC06	A17000	P6
C06	BGW	17000	C1	1163.21	C5-Pv778BGWC06	A17000	P6
C06	BGW	17000	C1	1206.08	C5-Pv778BGWC06	A17000	P6
C06	BGW	17000	C1	1218.53	C5-Pv778BGWC06	A17000	P6
C06	BGW	17000	C1	1228.21	C5-Pv778BGWC06	A17000	P6
C06	BGW	17000	C1	1240.66	C5-Pv778BGWC06	A17000	P6
C06	BGW	17000	C1	1274.78	C5-Pv778BGWC06	A17000	P6
C06	BGW	17000	C1	1410.79	C5-Pv778BGWC06	A17000	P6
C06	BGW	17000	C1	1420.93	C5-Pv778BGWC06	A17000	P6
C06	BGW	17000	C1	1435.68	C5-Pv778BGWC06	A17000	P6
C06	BGW	17000	C1	1484.09	C5-Pv778BGWC06	A17000	P6
C06	BGW	17000	C1	1508.07	C5-Pv778BGWC06	A17000	P6
C06	BGW	17000	C1	1585.52	C5-Pv778BGWC06	A17000	P6
C06	BGW	17000	C1	165.05	C5-Pv778BGWC06	A17000	P6
C06	BGW	17000	C1	174.27	C5-Pv778BGWC06	A17000	P6
C06	BGW	17000	C1	176.58	C5-Pv778BGWC06	A17000	P6
C06	BGW	17000	C1	177.5	C5-Pv778BGWC06	A17000	P6
C06	BGW	17000	C1	184.42	C5-Pv778BGWC06	A17000	P6
C06	BGW	17000	C1	186.72	C5-Pv778BGWC06	A17000	P6
C06	BGW	17000	C1	188.57	C5-Pv778BGWC06	A17000	P6
C06	BGW	17000	C1	195.94	C5-Pv778BGWC06	A17000	P6
C06	BGW	17000	C1	2030.42	C5-Pv778BGWC06	A17000	P6
C06	BGW	17000	C1	2038.26	C5-Pv778BGWC06	A17000	P6
C06	BGW	17000	C1	2061.78	C5-Pv778BGWC06	A17000	P6
C06	BGW	17000	C1	214.85	C5-Pv778BGWC06	A17000	P6
C06	BGW	17000	C1	215.77	C5-Pv778BGWC06	A17000	P6
C06	BGW	17000	C1	219.92	C5-Pv778BGWC06	A17000	P6
C06	BGW	17000	C1	221.76	C5-Pv778BGWC06	A17000	P6
C06	BGW	17000	C1	226.83	C5-Pv778BGWC06	A17000	P6
C06	BGW	17000	C1	239.28	C5-Pv778BGWC06	A17000	P6
C06	BGW	17000	C1	241.59	C5-Pv778BGWC06	A17000	P6
C06	BGW	17000	C1	242.51	C5-Pv778BGWC06	A17000	P6
C06	BGW	17000	C1	246.2	C5-Pv778BGWC06	A17000	P6
C06	BGW	17000	C1	248.5	C5-Pv778BGWC06	A17000	P6
C06	BGW	17000	C1	260.03	C5-Pv778BGWC06	A17000	P6
C06	BGW	17000	C1	262.33	C5-Pv778BGWC06	A17000	P6
C06	BGW	17000	C1	266.94	C5-Pv778BGWC06	A17000	P6
C06	BGW	17000	C1	278.47	C5-Pv778BGWC06	A17000	P6
C06	BGW	17000	C1	284.92	C5-Pv778BGWC06	A17000	P6
C06	BGW	17000	C1	291.84	C5-Pv778BGWC06	A17000	P6
C06	BGW	17000	C1	298.75	C5-Pv778BGWC06	A17000	P6
C06	BGW	17000	C1	303.36	C5-Pv778BGWC06	A17000	P6
C06	BGW	17000	C1	306.59	C5-Pv778BGWC06	A17000	P6
C06	BGW	17000	C1	314.43	C5-Pv778BGWC06	A17000	P6
C06	BGW	17000	C1	320.42	C5-Pv778BGWC06	A17000	P6
C06	BGW	17000	C1	332.41	C5-Pv778BGWC06	A17000	P6
C06	BGW	17000	C1	338.4	C5-Pv778BGWC06	A17000	P6
C06	BGW	17000	C1	350.85	C5-Pv778BGWC06	A17000	P6
C06	BGW	17000	C1	356.38	C5-Pv778BGWC06	A17000	P6
C06	BGW	17000	C1	366.53	C5-Pv778BGWC06	A17000	P6
C06	BGW	17000	C1	369.75	C5-Pv778BGWC06	A17000	P6
C06	BGW	17000	C1	372.98	C5-Pv778BGWC06	A17000	P6
C06	BGW	17000	C1	375.29	C5-Pv778BGWC06	A17000	P6
C06	BGW	17000	C1	387.74	C5-Pv778BGWC06	A17000	P6
C06	BGW	17000	C1	389.12	C5-Pv778BGWC06	A17000	P6
C06	BGW	17000	C1	393.27	C5-Pv778BGWC06	A17000	P6
C06	BGW	17000	C1	408.48	C5-Pv778BGWC06	A17000	P6
C06	BGW	17000	C1	410.33	C5-Pv778BGWC06	A17000	P6
C06	BGW	17000	C1	421.39	C5-Pv778BGWC06	A17000	P6
C06	BGW	17000	C1	422.77	C5-Pv778BGWC06	A17000	P6
C06	BGW	17000	C1	423.24	C5-Pv778BGWC06	A17000	P6
C06	BGW	17000	C1	437.07	C5-Pv778BGWC06	A17000	P6
C06	BGW	17000	C1	488.24	C5-Pv778BGWC06	A17000	P6
C06	BGW	17000	C1	504.84	C5-Pv778BGWC06	A17000	P6
C06	BGW	17000	C1	508.53	C5-Pv778BGWC06	A17000	P6
C06	BGW	17000	C1	518.21	C5-Pv778BGWC06	A17000	P6
C06	BGW	17000	C1	518.21	C5-Pv778BGWC06	A17000	P6
C06	BGW	17000	C1	538.03	C5-Pv778BGWC06	A17000	P6
C06	BGW	17000	C1	539.42	C5-Pv778BGWC06	A17000	P6
C06	BGW	17000	C1	542.18	C5-Pv778BGWC06	A17000	P6
C06	BGW	17000	C1	555.09	C5-Pv778BGWC06	A17000	P6
C06	BGW	17000	C1	578.61	C5-Pv778BGWC06	A17000	P6
C06	BGW	17000	C1	609.04	C5-Pv778BGWC06	A17000	P6
C06	BGW	17000	C1	618.72	C5-Pv778BGWC06	A17000	P6
C06	BGW	17000	C1	623.33	C5-Pv778BGWC06	A17000	P6
C06	BGW	17000	C1	631.63	C5-Pv778BGWC06	A17000	P6
C06	BGW	17000	C1	642.23	C5-Pv778BGWC06	A17000	P6
C06	BGW	17000	C1	674.96	C5-Pv778BGWC06	A17000	P6
C06	BGW	17000	C1	692.02	C5-Pv778BGWC06	A17000	P6
C06	BGW	17000	C1	706.78	C5-Pv778BGWC06	A17000	P6
C06	BGW	17000	C1	722.91	C5-Pv778BGWC06	A17000	P6
C06	BGW	17000	C1	732.59	C5-Pv778BGWC06	A17000	P6
C06	BGW	17000	C1	734.9	C5-Pv778BGWC06	A17000	P6
C06	BGW	17000	C1	758.87	C5-Pv778BGWC06	A17000	P6
C06	BGW	17000	C1	775.47	C5-Pv778BGWC06	A17000	P6
C06	BGW	17000	C1	791.61	C5-Pv778BGWC06	A17000	P6
C06	BGW	17000	C1	893.5	C5-Pv778BGWC06	A17000	P6
C06	BGW	17000	C1	938.68	C5-Pv778BGWC06	A17000	P6
C06	BGW	17000	C1	940.52	C5-Pv778BGWC06	A17000	P6
C06	BGW	17000	C1	966.34	C5-Pv778BGWC06	A17000	P6
C06	BGW	17000	C1	976.48	C5-Pv778BGWC06	A17000	P6
C06	BGW	17000	C1	986.17	C5-Pv778BGWC06	A17000	P6
C07	BGW	19000	C1	1000.92	C5-Pv778BGWC07	A19000	P6
C07	BGW	19000	C1	1008.3	C5-Pv778BGWC07	A19000	P6
C07	BGW	19000	C1	1029.04	C5-Pv778BGWC07	A19000	P6
C07	BGW	19000	C1	1174.27	C5-Pv778BGWC07	A19000	P6
C07	BGW	19000	C1	1201.47	C5-Pv778BGWC07	A19000	P6
C07	BGW	19000	C1	1274.78	C5-Pv778BGWC07	A19000	P6
C07	BGW	19000	C1	1293.22	C5-Pv778BGWC07	A19000	P6
C07	BGW	19000	C1	1417.24	C5-Pv778BGWC07	A19000	P6
C07	BGW	19000	C1	1440.75	C5-Pv778BGWC07	A19000	P6
C07	BGW	19000	C1	150.3	C5-Pv778BGWC07	A19000	P6
C07	BGW	19000	C1	150.76	C5-Pv778BGWC07	A19000	P6
C07	BGW	19000	C1	152.14	C5-Pv778BGWC07	A19000	P6
C07	BGW	19000	C1	153.53	C5-Pv778BGWC07	A19000	P6
C07	BGW	19000	C1	153.53	C5-Pv778BGWC07	A19000	P6
C07	BGW	19000	C1	1530.2	C5-Pv778BGWC07	A19000	P6
C07	BGW	19000	C1	160.44	C5-Pv778BGWC07	A19000	P6
C07	BGW	19000	C1	160.9	C5-Pv778BGWC07	A19000	P6
C07	BGW	19000	C1	160.9	C5-Pv778BGWC07	A19000	P6
C07	BGW	19000	C1	165.51	C5-Pv778BGWC07	A19000	P6
C07	BGW	19000	C1	166.44	C5-Pv778BGWC07	A19000	P6
C07	BGW	19000	C1	169.2	C5-Pv778BGWC07	A19000	P6
C07	BGW	19000	C1	171.97	C5-Pv778BGWC07	A19000	P6
C07	BGW	19000	C1	171.97	C5-Pv778BGWC07	A19000	P6
C07	BGW	19000	C1	172.89	C5-Pv778BGWC07	A19000	P6
C07	BGW	19000	C1	174.73	C5-Pv778BGWC07	A19000	P6
C07	BGW	19000	C1	186.26	C5-Pv778BGWC07	A19000	P6
C07	BGW	19000	C1	187.64	C5-Pv778BGWC07	A19000	P6
C07	BGW	19000	C1	187.64	C5-Pv778BGWC07	A19000	P6
C07	BGW	19000	C1	188.1	C5-Pv778BGWC07	A19000	P6
C07	BGW	19000	C1	189.03	C5-Pv778BGWC07	A19000	P6
C07	BGW	19000	C1	189.49	C5-Pv778BGWC07	A19000	P6
C07	BGW	19000	C1	189.49	C5-Pv778BGWC07	A19000	P6
C07	BGW	19000	C1	193.64	C5-Pv778BGWC07	A19000	P6
C07	BGW	19000	C1	197.33	C5-Pv778BGWC07	A19000	P6
C07	BGW	19000	C1	197.79	C5-Pv778BGWC07	A19000	P6
C07	BGW	19000	C1	200.09	C5-Pv778BGWC07	A19000	P6
C07	BGW	19000	C1	200.55	C5-Pv778BGWC07	A19000	P6
C07	BGW	19000	C1	201.01	C5-Pv778BGWC07	A19000	P6
C07	BGW	19000	C1	201.47	C5-Pv778BGWC07	A19000	P6
C07	BGW	19000	C1	203.32	C5-Pv778BGWC07	A19000	P6
C07	BGW	19000	C1	206.55	C5-Pv778BGWC07	A19000	P6
C07	BGW	19000	C1	209.31	C5-Pv778BGWC07	A19000	P6
C07	BGW	19000	C1	216.23	C5-Pv778BGWC07	A19000	P6
C07	BGW	19000	C1	2162.28	C5-Pv778BGWC07	A19000	P6
C07	BGW	19000	C1	219.46	C5-Pv778BGWC07	A19000	P6
C07	BGW	19000	C1	222.22	C5-Pv778BGWC07	A19000	P6
C07	BGW	19000	C1	222.68	C5-Pv778BGWC07	A19000	P6
C07	BGW	19000	C1	227.75	C5-Pv778BGWC07	A19000	P6
C07	BGW	19000	C1	231.9	C5-Pv778BGWC07	A19000	P6
C07	BGW	19000	C1	236.51	C5-Pv778BGWC07	A19000	P6
C07	BGW	19000	C1	242.97	C5-Pv778BGWC07	A19000	P6
C07	BGW	19000	C1	246.66	C5-Pv778BGWC07	A19000	P6
C07	BGW	19000	C1	246.66	C5-Pv778BGWC07	A19000	P6
C07	BGW	19000	C1	247.58	C5-Pv778BGWC07	A19000	P6
C07	BGW	19000	C1	259.11	C5-Pv778BGWC07	A19000	P6
C07	BGW	19000	C1	260.49	C5-Pv778BGWC07	A19000	P6
C07	BGW	19000	C1	263.25	C5-Pv778BGWC07	A19000	P6
C07	BGW	19000	C1	264.18	C5-Pv778BGWC07	A19000	P6
C07	BGW	19000	C1	271.55	C5-Pv778BGWC07	A19000	P6
C07	BGW	19000	C1	278.93	C5-Pv778BGWC07	A19000	P6
C07	BGW	19000	C1	281.24	C5-Pv778BGWC07	A19000	P6
C07	BGW	19000	C1	282.16	C5-Pv778BGWC07	A19000	P6
C07	BGW	19000	C1	282.62	C5-Pv778BGWC07	A19000	P6
C07	BGW	19000	C1	295.07	C5-Pv778BGWC07	A19000	P6
C07	BGW	19000	C1	295.53	C5-Pv778BGWC07	A19000	P6
C07	BGW	19000	C1	297.83	C5-Pv778BGWC07	A19000	P6
C07	BGW	19000	C1	301.98	C5-Pv778BGWC07	A19000	P6
C07	BGW	19000	C1	302.44	C5-Pv778BGWC07	A19000	P6
C07	BGW	19000	C1	303.36	C5-Pv778BGWC07	A19000	P6
C07	BGW	19000	C1	304.75	C5-Pv778BGWC07	A19000	P6
C07	BGW	19000	C1	305.21	C5-Pv778BGWC07	A19000	P6
C07	BGW	19000	C1	307.05	C5-Pv778BGWC07	A19000	P6
C07	BGW	19000	C1	307.51	C5-Pv778BGWC07	A19000	P6
C07	BGW	19000	C1	307.98	C5-Pv778BGWC07	A19000	P6
C07	BGW	19000	C1	320.42	C5-Pv778BGWC07	A19000	P6
C07	BGW	19000	C1	320.88	C5-Pv778BGWC07	A19000	P6
C07	BGW	19000	C1	322.27	C5-Pv778BGWC07	A19000	P6
C07	BGW	19000	C1	322.73	C5-Pv778BGWC07	A19000	P6
C07	BGW	19000	C1	324.57	C5-Pv778BGWC07	A19000	P6
C07	BGW	19000	C1	325.03	C5-Pv778BGWC07	A19000	P6
C07	BGW	19000	C1	327.34	C5-Pv778BGWC07	A19000	P6
C07	BGW	19000	C1	329.64	C5-Pv778BGWC07	A19000	P6
C07	BGW	19000	C1	334.72	C5-Pv778BGWC07	A19000	P6
C07	BGW	19000	C1	337.94	C5-Pv778BGWC07	A19000	P6
C07	BGW	19000	C1	339.33	C5-Pv778BGWC07	A19000	P6
C07	BGW	19000	C1	340.71	C5-Pv778BGWC07	A19000	P6
C07	BGW	19000	C1	344.86	C5-Pv778BGWC07	A19000	P6
C07	BGW	19000	C1	345.78	C5-Pv778BGWC07	A19000	P6
C07	BGW	19000	C1	349.47	C5-Pv778BGWC07	A19000	P6
C07	BGW	19000	C1	351.31	C5-Pv778BGWC07	A19000	P6
C07	BGW	19000	C1	351.77	C5-Pv778BGWC07	A19000	P6
C07	BGW	19000	C1	353.16	C5-Pv778BGWC07	A19000	P6
C07	BGW	19000	C1	357.77	C5-Pv778BGWC07	A19000	P6
C07	BGW	19000	C1	368.37	C5-Pv778BGWC07	A19000	P6
C07	BGW	19000	C1	371.14	C5-Pv778BGWC07	A19000	P6
C07	BGW	19000	C1	376.21	C5-Pv778BGWC07	A19000	P6
C07	BGW	19000	C1	389.12	C5-Pv778BGWC07	A19000	P6
C07	BGW	19000	C1	390.5	C5-Pv778BGWC07	A19000	P6
C07	BGW	19000	C1	394.19	C5-Pv778BGWC07	A19000	P6
C07	BGW	19000	C1	406.64	C5-Pv778BGWC07	A19000	P6
C07	BGW	19000	C1	430.15	C5-Pv778BGWC07	A19000	P6
C07	BGW	19000	C1	430.15	C5-Pv778BGWC07	A19000	P6
C07	BGW	19000	C1	437.99	C5-Pv778BGWC07	A19000	P6
C07	BGW	19000	C1	440.29	C5-Pv778BGWC07	A19000	P6
C07	BGW	19000	C1	447.67	C5-Pv778BGWC07	A19000	P6
C07	BGW	19000	C1	465.19	C5-Pv778BGWC07	A19000	P6
C07	BGW	19000	C1	492.39	C5-Pv778BGWC07	A19000	P6
C07	BGW	19000	C1	507.15	C5-Pv778BGWC07	A19000	P6
C07	BGW	19000	C1	508.07	C5-Pv778BGWC07	A19000	P6
C07	BGW	19000	C1	508.53	C5-Pv778BGWC07	A19000	P6
C07	BGW	19000	C1	512.68	C5-Pv778BGWC07	A19000	P6
C07	BGW	19000	C1	523.74	C5-Pv778BGWC07	A19000	P6
C07	BGW	19000	C1	540.34	C5-Pv778BGWC07	A19000	P6
C07	BGW	19000	C1	543.57	C5-Pv778BGWC07	A19000	P6
C07	BGW	19000	C1	557.4	C5-Pv778BGWC07	A19000	P6
C07	BGW	19000	C1	571.23	C5-Pv778BGWC07	A19000	P6
C07	BGW	19000	C1	592.44	C5-Pv778BGWC07	A19000	P6
C07	BGW	19000	C1	594.28	C5-Pv778BGWC07	A19000	P6
C07	BGW	19000	C1	607.65	C5-Pv778BGWC07	A19000	P6
C07	BGW	19000	C1	613.65	C5-Pv778BGWC07	A19000	P6
C07	BGW	19000	C1	621.48	C5-Pv778BGWC07	A19000	P6
C07	BGW	19000	C1	622.41	C5-Pv778BGWC07	A19000	P6
C07	BGW	19000	C1	629.78	C5-Pv778BGWC07	A19000	P6
C07	BGW	19000	C1	648.68	C5-Pv778BGWC07	A19000	P6
C07	BGW	19000	C1	665.74	C5-Pv778BGWC07	A19000	P6
C07	BGW	19000	C1	669.89	C5-Pv778BGWC07	A19000	P6
C07	BGW	19000	C1	700.78	C5-Pv778BGWC07	A19000	P6
C07	BGW	19000	C1	716.46	C5-Pv778BGWC07	A19000	P6
C07	BGW	19000	C1	747.81	C5-Pv778BGWC07	A19000	P6
C07	BGW	19000	C1	752.42	C5-Pv778BGWC07	A19000	P6
C07	BGW	19000	C1	771.32	C5-Pv778BGWC07	A19000	P6
C07	BGW	19000	C1	837.71	C5-Pv778BGWC07	A19000	P6
C07	BGW	19000	C1	841.4	C5-Pv778BGWC07	A19000	P6
C07	BGW	19000	C1	852	C5-Pv778BGWC07	A19000	P6
C07	BGW	19000	C1	852.46	C5-Pv778BGWC07	A19000	P6
C07	BGW	19000	C1	863.53	C5-Pv778BGWC07	A19000	P6
C07	BGW	19000	C1	875.06	C5-Pv778BGWC07	A19000	P6
C07	BGW	19000	C1	886.12	C5-Pv778BGWC07	A19000	P6
C07	BGW	19000	C1	911.02	C5-Pv778BGWC07	A19000	P6
C07	BGW	19000	C1	946.52	C5-Pv778BGWC07	A19000	P6
C08	BGW	21000	C1	1024.89	C5-Pv778BGWC08	A21000	P6
C08	BGW	21000	C1	1172.89	C5-Pv778BGWC08	A21000	P6
C08	BGW	21000	C1	154.45	C5-Pv778BGWC08	A21000	P6
C08	BGW	21000	C1	156.75	C5-Pv778BGWC08	A21000	P6
C08	BGW	21000	C1	165.05	C5-Pv778BGWC08	A21000	P6
C08	BGW	21000	C1	167.82	C5-Pv778BGWC08	A21000	P6
C08	BGW	21000	C1	169.2	C5-Pv778BGWC08	A21000	P6
C08	BGW	21000	C1	169.2	C5-Pv778BGWC08	A21000	P6
C08	BGW	21000	C1	171.51	C5-Pv778BGWC08	A21000	P6
C08	BGW	21000	C1	176.12	C5-Pv778BGWC08	A21000	P6
C08	BGW	21000	C1	178.42	C5-Pv778BGWC08	A21000	P6
C08	BGW	21000	C1	179.81	C5-Pv778BGWC08	A21000	P6
C08	BGW	21000	C1	198.71	C5-Pv778BGWC08	A21000	P6
C08	BGW	21000	C1	199.17	C5-Pv778BGWC08	A21000	P6
C08	BGW	21000	C1	204.7	C5-Pv778BGWC08	A21000	P6
C08	BGW	21000	C1	206.55	C5-Pv778BGWC08	A21000	P6
C08	BGW	21000	C1	207.93	C5-Pv778BGWC08	A21000	P6
C08	BGW	21000	C1	211.62	C5-Pv778BGWC08	A21000	P6
C08	BGW	21000	C1	213.46	C5-Pv778BGWC08	A21000	P6
C08	BGW	21000	C1	215.77	C5-Pv778BGWC08	A21000	P6
C08	BGW	21000	C1	226.83	C5-Pv778BGWC08	A21000	P6
C08	BGW	21000	C1	235.13	C5-Pv778BGWC08	A21000	P6
C08	BGW	21000	C1	236.05	C5-Pv778BGWC08	A21000	P6
C08	BGW	21000	C1	237.9	C5-Pv778BGWC08	A21000	P6
C08	BGW	21000	C1	251.73	C5-Pv778BGWC08	A21000	P6
C08	BGW	21000	C1	267.4	C5-Pv778BGWC08	A21000	P6
C08	BGW	21000	C1	282.16	C5-Pv778BGWC08	A21000	P6
C08	BGW	21000	C1	283.08	C5-Pv778BGWC08	A21000	P6
C08	BGW	21000	C1	300.6	C5-Pv778BGWC08	A21000	P6
C08	BGW	21000	C1	309.36	C5-Pv778BGWC08	A21000	P6
C08	BGW	21000	C1	315.81	C5-Pv778BGWC08	A21000	P6
C08	BGW	21000	C1	317.66	C5-Pv778BGWC08	A21000	P6
C08	BGW	21000	C1	319.96	C5-Pv778BGWC08	A21000	P6
C08	BGW	21000	C1	320.88	C5-Pv778BGWC08	A21000	P6
C08	BGW	21000	C1	323.19	C5-Pv778BGWC08	A21000	P6
C08	BGW	21000	C1	325.49	C5-Pv778BGWC08	A21000	P6
C08	BGW	21000	C1	336.1	C5-Pv778BGWC08	A21000	P6
C08	BGW	21000	C1	338.4	C5-Pv778BGWC08	A21000	P6
C08	BGW	21000	C1	341.17	C5-Pv778BGWC08	A21000	P6
C08	BGW	21000	C1	343.48	C5-Pv778BGWC08	A21000	P6
C08	BGW	21000	C1	344.4	C5-Pv778BGWC08	A21000	P6
C08	BGW	21000	C1	359.61	C5-Pv778BGWC08	A21000	P6
C08	BGW	21000	C1	362.38	C5-Pv778BGWC08	A21000	P6
C08	BGW	21000	C1	366.07	C5-Pv778BGWC08	A21000	P6
C08	BGW	21000	C1	396.96	C5-Pv778BGWC08	A21000	P6
C08	BGW	21000	C1	413.09	C5-Pv778BGWC08	A21000	P6
C08	BGW	21000	C1	431.07	C5-Pv778BGWC08	A21000	P6
C08	BGW	21000	C1	459.2	C5-Pv778BGWC08	A21000	P6
C08	BGW	21000	C1	492.85	C5-Pv778BGWC08	A21000	P6
C08	BGW	21000	C1	511.29	C5-Pv778BGWC08	A21000	P6
C08	BGW	21000	C1	520.98	C5-Pv778BGWC08	A21000	P6
C08	BGW	21000	C1	549.56	C5-Pv778BGWC08	A21000	P6
C08	BGW	21000	C1	555.09	C5-Pv778BGWC08	A21000	P6
C08	BGW	21000	C1	603.5	C5-Pv778BGWC08	A21000	P6
C08	BGW	21000	C1	605.35	C5-Pv778BGWC08	A21000	P6
C08	BGW	21000	C1	617.33	C5-Pv778BGWC08	A21000	P6
C08	BGW	21000	C1	634.39	C5-Pv778BGWC08	A21000	P6
C08	BGW	21000	C1	702.63	C5-Pv778BGWC08	A21000	P6
C08	BGW	21000	C1	800.83	C5-Pv778BGWC08	A21000	P6
C08	BGW	21000	C1	899.03	C5-Pv778BGWC08	A21000	P6
C08	BGW	21000	C1	908.25	C5-Pv778BGWC08	A21000	P6
C08	BGW	21000	C1	928.08	C5-Pv778BGWC08	A21000	P6
C09	BGW	24000	C1	1164.59	C5-Pv778BGWC09	A24000	P6
C09	BGW	24000	C1	1171.97	C5-Pv778BGWC09	A24000	P6
C09	BGW	24000	C1	1409.4	C5-Pv778BGWC09	A24000	P6
C09	BGW	24000	C1	150.3	C5-Pv778BGWC09	A24000	P6
C09	BGW	24000	C1	151.22	C5-Pv778BGWC09	A24000	P6
C09	BGW	24000	C1	152.6	C5-Pv778BGWC09	A24000	P6
C09	BGW	24000	C1	153.99	C5-Pv778BGWC09	A24000	P6
C09	BGW	24000	C1	155.37	C5-Pv778BGWC09	A24000	P6
C09	BGW	24000	C1	1561.55	C5-Pv778BGWC09	A24000	P6
C09	BGW	24000	C1	158.14	C5-Pv778BGWC09	A24000	P6
C09	BGW	24000	C1	1605.81	C5-Pv778BGWC09	A24000	P6
C09	BGW	24000	C1	161.83	C5-Pv778BGWC09	A24000	P6
C09	BGW	24000	C1	163.21	C5-Pv778BGWC09	A24000	P6
C09	BGW	24000	C1	166.9	C5-Pv778BGWC09	A24000	P6
C09	BGW	24000	C1	169.66	C5-Pv778BGWC09	A24000	P6
C09	BGW	24000	C1	170.12	C5-Pv778BGWC09	A24000	P6
C09	BGW	24000	C1	171.05	C5-Pv778BGWC09	A24000	P6
C09	BGW	24000	C1	172.43	C5-Pv778BGWC09	A24000	P6
C09	BGW	24000	C1	175.66	C5-Pv778BGWC09	A24000	P6
C09	BGW	24000	C1	177.96	C5-Pv778BGWC09	A24000	P6
C09	BGW	24000	C1	179.34	C5-Pv778BGWC09	A24000	P6
C09	BGW	24000	C1	179.81	C5-Pv778BGWC09	A24000	P6
C09	BGW	24000	C1	182.57	C5-Pv778BGWC09	A24000	P6
C09	BGW	24000	C1	183.96	C5-Pv778BGWC09	A24000	P6
C09	BGW	24000	C1	188.1	C5-Pv778BGWC09	A24000	P6
C09	BGW	24000	C1	188.57	C5-Pv778BGWC09	A24000	P6
C09	BGW	24000	C1	188.57	C5-Pv778BGWC09	A24000	P6
C09	BGW	24000	C1	189.49	C5-Pv778BGWC09	A24000	P6
C09	BGW	24000	C1	194.1	C5-Pv778BGWC09	A24000	P6
C09	BGW	24000	C1	194.56	C5-Pv778BGWC09	A24000	P6
C09	BGW	24000	C1	196.86	C5-Pv778BGWC09	A24000	P6
C09	BGW	24000	C1	1963.57	C5-Pv778BGWC09	A24000	P6
C09	BGW	24000	C1	199.63	C5-Pv778BGWC09	A24000	P6
C09	BGW	24000	C1	2080.22	C5-Pv778BGWC09	A24000	P6
C09	BGW	24000	C1	209.31	C5-Pv778BGWC09	A24000	P6
C09	BGW	24000	C1	211.16	C5-Pv778BGWC09	A24000	P6
C09	BGW	24000	C1	213	C5-Pv778BGWC09	A24000	P6
C09	BGW	24000	C1	213.92	C5-Pv778BGWC09	A24000	P6
C09	BGW	24000	C1	214.85	C5-Pv778BGWC09	A24000	P6
C09	BGW	24000	C1	218.07	C5-Pv778BGWC09	A24000	P6
C09	BGW	24000	C1	221.3	C5-Pv778BGWC09	A24000	P6
C09	BGW	24000	C1	221.76	C5-Pv778BGWC09	A24000	P6
C09	BGW	24000	C1	223.14	C5-Pv778BGWC09	A24000	P6
C09	BGW	24000	C1	233.29	C5-Pv778BGWC09	A24000	P6
C09	BGW	24000	C1	239.28	C5-Pv778BGWC09	A24000	P6
C09	BGW	24000	C1	243.89	C5-Pv778BGWC09	A24000	P6
C09	BGW	24000	C1	246.2	C5-Pv778BGWC09	A24000	P6
C09	BGW	24000	C1	246.2	C5-Pv778BGWC09	A24000	P6
C09	BGW	24000	C1	252.65	C5-Pv778BGWC09	A24000	P6
C09	BGW	24000	C1	253.57	C5-Pv778BGWC09	A24000	P6
C09	BGW	24000	C1	257.26	C5-Pv778BGWC09	A24000	P6
C09	BGW	24000	C1	257.72	C5-Pv778BGWC09	A24000	P6
C09	BGW	24000	C1	260.95	C5-Pv778BGWC09	A24000	P6
C09	BGW	24000	C1	264.18	C5-Pv778BGWC09	A24000	P6
C09	BGW	24000	C1	270.17	C5-Pv778BGWC09	A24000	P6
C09	BGW	24000	C1	271.09	C5-Pv778BGWC09	A24000	P6
C09	BGW	24000	C1	273.86	C5-Pv778BGWC09	A24000	P6
C09	BGW	24000	C1	278.93	C5-Pv778BGWC09	A24000	P6
C09	BGW	24000	C1	286.31	C5-Pv778BGWC09	A24000	P6
C09	BGW	24000	C1	290.46	C5-Pv778BGWC09	A24000	P6
C09	BGW	24000	C1	292.76	C5-Pv778BGWC09	A24000	P6
C09	BGW	24000	C1	294.61	C5-Pv778BGWC09	A24000	P6
C09	BGW	24000	C1	294.61	C5-Pv778BGWC09	A24000	P6
C09	BGW	24000	C1	301.98	C5-Pv778BGWC09	A24000	P6
C09	BGW	24000	C1	304.75	C5-Pv778BGWC09	A24000	P6
C09	BGW	24000	C1	305.67	C5-Pv778BGWC09	A24000	P6
C09	BGW	24000	C1	308.9	C5-Pv778BGWC09	A24000	P6
C09	BGW	24000	C1	310.74	C5-Pv778BGWC09	A24000	P6
C09	BGW	24000	C1	311.66	C5-Pv778BGWC09	A24000	P6
C09	BGW	24000	C1	313.51	C5-Pv778BGWC09	A24000	P6
C09	BGW	24000	C1	314.43	C5-Pv778BGWC09	A24000	P6
C09	BGW	24000	C1	316.74	C5-Pv778BGWC09	A24000	P6
C09	BGW	24000	C1	328.72	C5-Pv778BGWC09	A24000	P6
C09	BGW	24000	C1	329.18	C5-Pv778BGWC09	A24000	P6
C09	BGW	24000	C1	329.64	C5-Pv778BGWC09	A24000	P6
C09	BGW	24000	C1	337.48	C5-Pv778BGWC09	A24000	P6
C09	BGW	24000	C1	345.78	C5-Pv778BGWC09	A24000	P6
C09	BGW	24000	C1	365.14	C5-Pv778BGWC09	A24000	P6
C09	BGW	24000	C1	369.75	C5-Pv778BGWC09	A24000	P6
C09	BGW	24000	C1	373.44	C5-Pv778BGWC09	A24000	P6
C09	BGW	24000	C1	381.74	C5-Pv778BGWC09	A24000	P6
C09	BGW	24000	C1	384.51	C5-Pv778BGWC09	A24000	P6
C09	BGW	24000	C1	399.26	C5-Pv778BGWC09	A24000	P6
C09	BGW	24000	C1	402.95	C5-Pv778BGWC09	A24000	P6
C09	BGW	24000	C1	409.4	C5-Pv778BGWC09	A24000	P6
C09	BGW	24000	C1	421.85	C5-Pv778BGWC09	A24000	P6
C09	BGW	24000	C1	423.24	C5-Pv778BGWC09	A24000	P6
C09	BGW	24000	C1	426	C5-Pv778BGWC09	A24000	P6
C09	BGW	24000	C1	427.39	C5-Pv778BGWC09	A24000	P6
C09	BGW	24000	C1	430.15	C5-Pv778BGWC09	A24000	P6
C09	BGW	24000	C1	437.53	C5-Pv778BGWC09	A24000	P6
C09	BGW	24000	C1	450.44	C5-Pv778BGWC09	A24000	P6
C09	BGW	24000	C1	451.82	C5-Pv778BGWC09	A24000	P6
C09	BGW	24000	C1	455.97	C5-Pv778BGWC09	A24000	P6
C09	BGW	24000	C1	460.12	C5-Pv778BGWC09	A24000	P6
C09	BGW	24000	C1	461.96	C5-Pv778BGWC09	A24000	P6
C09	BGW	24000	C1	462.89	C5-Pv778BGWC09	A24000	P6
C09	BGW	24000	C1	470.72	C5-Pv778BGWC09	A24000	P6
C09	BGW	24000	C1	474.87	C5-Pv778BGWC09	A24000	P6
C09	BGW	24000	C1	476.72	C5-Pv778BGWC09	A24000	P6
C09	BGW	24000	C1	479.94	C5-Pv778BGWC09	A24000	P6
C09	BGW	24000	C1	491.01	C5-Pv778BGWC09	A24000	P6
C09	BGW	24000	C1	501.61	C5-Pv778BGWC09	A24000	P6
C09	BGW	24000	C1	514.98	C5-Pv778BGWC09	A24000	P6
C09	BGW	24000	C1	516.37	C5-Pv778BGWC09	A24000	P6
C09	BGW	24000	C1	529.74	C5-Pv778BGWC09	A24000	P6
C09	BGW	24000	C1	544.95	C5-Pv778BGWC09	A24000	P6
C09	BGW	24000	C1	552.33	C5-Pv778BGWC09	A24000	P6
C09	BGW	24000	C1	567.08	C5-Pv778BGWC09	A24000	P6
C09	BGW	24000	C1	567.08	C5-Pv778BGWC09	A24000	P6
C09	BGW	24000	C1	584.6	C5-Pv778BGWC09	A24000	P6
C09	BGW	24000	C1	592.9	C5-Pv778BGWC09	A24000	P6
C09	BGW	24000	C1	594.74	C5-Pv778BGWC09	A24000	P6
C09	BGW	24000	C1	608.11	C5-Pv778BGWC09	A24000	P6
C09	BGW	24000	C1	643.61	C5-Pv778BGWC09	A24000	P6
C09	BGW	24000	C1	645	C5-Pv778BGWC09	A24000	P6
C09	BGW	24000	C1	648.22	C5-Pv778BGWC09	A24000	P6
C09	BGW	24000	C1	662.98	C5-Pv778BGWC09	A24000	P6
C09	BGW	24000	C1	679.57	C5-Pv778BGWC09	A24000	P6
C09	BGW	24000	C1	688.8	C5-Pv778BGWC09	A24000	P6
C09	BGW	24000	C1	692.94	C5-Pv778BGWC09	A24000	P6
C09	BGW	24000	C1	708.16	C5-Pv778BGWC09	A24000	P6
C09	BGW	24000	C1	723.83	C5-Pv778BGWC09	A24000	P6
C09	BGW	24000	C1	746.89	C5-Pv778BGWC09	A24000	P6
C09	BGW	24000	C1	767.63	C5-Pv778BGWC09	A24000	P6
C09	BGW	24000	C1	786.07	C5-Pv778BGWC09	A24000	P6
C09	BGW	24000	C1	812.35	C5-Pv778BGWC09	A24000	P6
C09	BGW	24000	C1	817.43	C5-Pv778BGWC09	A24000	P6
C09	BGW	24000	C1	870.45	C5-Pv778BGWC09	A24000	P6
C09	BGW	24000	C1	876.9	C5-Pv778BGWC09	A24000	P6
C09	BGW	24000	C1	890.73	C5-Pv778BGWC09	A24000	P6
C09	BGW	24000	C1	897.65	C5-Pv778BGWC09	A24000	P6
C09	BGW	24000	C1	941.45	C5-Pv778BGWC09	A24000	P6
C09	BGW	24000	C1	942.83	C5-Pv778BGWC09	A24000	P6
C09	BGW	24000	C1	962.19	C5-Pv778BGWC09	A24000	P6
C10	BGW	27000	C1	1032.73	C5-Pv778BGWC10	A27000	P6
C10	BGW	27000	C1	1053.94	C5-Pv778BGWC10	A27000	P6
C10	BGW	27000	C1	1136.47	C5-Pv778BGWC10	A27000	P6
C10	BGW	27000	C1	1480.4	C5-Pv778BGWC10	A27000	P6
C10	BGW	27000	C1	151.22	C5-Pv778BGWC10	A27000	P6
C10	BGW	27000	C1	152.6	C5-Pv778BGWC10	A27000	P6
C10	BGW	27000	C1	152.6	C5-Pv778BGWC10	A27000	P6
C10	BGW	27000	C1	157.21	C5-Pv778BGWC10	A27000	P6
C10	BGW	27000	C1	157.21	C5-Pv778BGWC10	A27000	P6
C10	BGW	27000	C1	158.6	C5-Pv778BGWC10	A27000	P6
C10	BGW	27000	C1	159.98	C5-Pv778BGWC10	A27000	P6
C10	BGW	27000	C1	162.29	C5-Pv778BGWC10	A27000	P6
C10	BGW	27000	C1	162.29	C5-Pv778BGWC10	A27000	P6
C10	BGW	27000	C1	165.05	C5-Pv778BGWC10	A27000	P6
C10	BGW	27000	C1	165.51	C5-Pv778BGWC10	A27000	P6
C10	BGW	27000	C1	165.97	C5-Pv778BGWC10	A27000	P6
C10	BGW	27000	C1	167.36	C5-Pv778BGWC10	A27000	P6
C10	BGW	27000	C1	168.74	C5-Pv778BGWC10	A27000	P6
C10	BGW	27000	C1	169.2	C5-Pv778BGWC10	A27000	P6
C10	BGW	27000	C1	169.66	C5-Pv778BGWC10	A27000	P6
C10	BGW	27000	C1	170.59	C5-Pv778BGWC10	A27000	P6
C10	BGW	27000	C1	171.05	C5-Pv778BGWC10	A27000	P6
C10	BGW	27000	C1	171.05	C5-Pv778BGWC10	A27000	P6
C10	BGW	27000	C1	173.35	C5-Pv778BGWC10	A27000	P6
C10	BGW	27000	C1	177.04	C5-Pv778BGWC10	A27000	P6
C10	BGW	27000	C1	1794.37	C5-Pv778BGWC10	A27000	P6
C10	BGW	27000	C1	180.73	C5-Pv778BGWC10	A27000	P6
C10	BGW	27000	C1	181.19	C5-Pv778BGWC10	A27000	P6
C10	BGW	27000	C1	185.8	C5-Pv778BGWC10	A27000	P6
C10	BGW	27000	C1	186.72	C5-Pv778BGWC10	A27000	P6
C10	BGW	27000	C1	187.18	C5-Pv778BGWC10	A27000	P6
C10	BGW	27000	C1	188.57	C5-Pv778BGWC10	A27000	P6
C10	BGW	27000	C1	190.87	C5-Pv778BGWC10	A27000	P6
C10	BGW	27000	C1	191.33	C5-Pv778BGWC10	A27000	P6
C10	BGW	27000	C1	192.25	C5-Pv778BGWC10	A27000	P6
C10	BGW	27000	C1	193.64	C5-Pv778BGWC10	A27000	P6
C10	BGW	27000	C1	195.94	C5-Pv778BGWC10	A27000	P6
C10	BGW	27000	C1	1954.81	C5-Pv778BGWC10	A27000	P6
C10	BGW	27000	C1	196.4	C5-Pv778BGWC10	A27000	P6
C10	BGW	27000	C1	199.17	C5-Pv778BGWC10	A27000	P6
C10	BGW	27000	C1	200.55	C5-Pv778BGWC10	A27000	P6
C10	BGW	27000	C1	201.01	C5-Pv778BGWC10	A27000	P6
C10	BGW	27000	C1	205.16	C5-Pv778BGWC10	A27000	P6
C10	BGW	27000	C1	208.85	C5-Pv778BGWC10	A27000	P6
C10	BGW	27000	C1	211.16	C5-Pv778BGWC10	A27000	P6
C10	BGW	27000	C1	213.46	C5-Pv778BGWC10	A27000	P6
C10	BGW	27000	C1	216.69	C5-Pv778BGWC10	A27000	P6
C10	BGW	27000	C1	217.61	C5-Pv778BGWC10	A27000	P6
C10	BGW	27000	C1	220.38	C5-Pv778BGWC10	A27000	P6
C10	BGW	27000	C1	221.3	C5-Pv778BGWC10	A27000	P6
C10	BGW	27000	C1	224.07	C5-Pv778BGWC10	A27000	P6
C10	BGW	27000	C1	225.91	C5-Pv778BGWC10	A27000	P6
C10	BGW	27000	C1	229.6	C5-Pv778BGWC10	A27000	P6
C10	BGW	27000	C1	232.83	C5-Pv778BGWC10	A27000	P6
C10	BGW	27000	C1	233.29	C5-Pv778BGWC10	A27000	P6
C10	BGW	27000	C1	235.13	C5-Pv778BGWC10	A27000	P6
C10	BGW	27000	C1	236.98	C5-Pv778BGWC10	A27000	P6
C10	BGW	27000	C1	237.44	C5-Pv778BGWC10	A27000	P6
C10	BGW	27000	C1	237.9	C5-Pv778BGWC10	A27000	P6
C10	BGW	27000	C1	240.2	C5-Pv778BGWC10	A27000	P6
C10	BGW	27000	C1	247.12	C5-Pv778BGWC10	A27000	P6
C10	BGW	27000	C1	247.58	C5-Pv778BGWC10	A27000	P6
C10	BGW	27000	C1	249.42	C5-Pv778BGWC10	A27000	P6
C10	BGW	27000	C1	249.88	C5-Pv778BGWC10	A27000	P6
C10	BGW	27000	C1	256.34	C5-Pv778BGWC10	A27000	P6
C10	BGW	27000	C1	258.64	C5-Pv778BGWC10	A27000	P6
C10	BGW	27000	C1	259.11	C5-Pv778BGWC10	A27000	P6
C10	BGW	27000	C1	260.03	C5-Pv778BGWC10	A27000	P6
C10	BGW	27000	C1	260.03	C5-Pv778BGWC10	A27000	P6
C10	BGW	27000	C1	260.49	C5-Pv778BGWC10	A27000	P6
C10	BGW	27000	C1	266.02	C5-Pv778BGWC10	A27000	P6
C10	BGW	27000	C1	266.94	C5-Pv778BGWC10	A27000	P6
C10	BGW	27000	C1	269.25	C5-Pv778BGWC10	A27000	P6
C10	BGW	27000	C1	272.94	C5-Pv778BGWC10	A27000	P6
C10	BGW	27000	C1	274.32	C5-Pv778BGWC10	A27000	P6
C10	BGW	27000	C1	275.24	C5-Pv778BGWC10	A27000	P6
C10	BGW	27000	C1	277.09	C5-Pv778BGWC10	A27000	P6
C10	BGW	27000	C1	277.55	C5-Pv778BGWC10	A27000	P6
C10	BGW	27000	C1	280.77	C5-Pv778BGWC10	A27000	P6
C10	BGW	27000	C1	292.3	C5-Pv778BGWC10	A27000	P6
C10	BGW	27000	C1	295.07	C5-Pv778BGWC10	A27000	P6
C10	BGW	27000	C1	301.06	C5-Pv778BGWC10	A27000	P6
C10	BGW	27000	C1	314.89	C5-Pv778BGWC10	A27000	P6
C10	BGW	27000	C1	328.26	C5-Pv778BGWC10	A27000	P6
C10	BGW	27000	C1	331.95	C5-Pv778BGWC10	A27000	P6
C10	BGW	27000	C1	333.79	C5-Pv778BGWC10	A27000	P6
C10	BGW	27000	C1	336.1	C5-Pv778BGWC10	A27000	P6
C10	BGW	27000	C1	336.1	C5-Pv778BGWC10	A27000	P6
C10	BGW	27000	C1	339.79	C5-Pv778BGWC10	A27000	P6
C10	BGW	27000	C1	340.71	C5-Pv778BGWC10	A27000	P6
C10	BGW	27000	C1	341.63	C5-Pv778BGWC10	A27000	P6
C10	BGW	27000	C1	341.63	C5-Pv778BGWC10	A27000	P6
C10	BGW	27000	C1	342.55	C5-Pv778BGWC10	A27000	P6
C10	BGW	27000	C1	345.78	C5-Pv778BGWC10	A27000	P6
C10	BGW	27000	C1	347.16	C5-Pv778BGWC10	A27000	P6
C10	BGW	27000	C1	347.62	C5-Pv778BGWC10	A27000	P6
C10	BGW	27000	C1	364.22	C5-Pv778BGWC10	A27000	P6
C10	BGW	27000	C1	366.99	C5-Pv778BGWC10	A27000	P6
C10	BGW	27000	C1	372.06	C5-Pv778BGWC10	A27000	P6
C10	BGW	27000	C1	372.98	C5-Pv778BGWC10	A27000	P6
C10	BGW	27000	C1	391.42	C5-Pv778BGWC10	A27000	P6
C10	BGW	27000	C1	406.18	C5-Pv778BGWC10	A27000	P6
C10	BGW	27000	C1	417.24	C5-Pv778BGWC10	A27000	P6
C10	BGW	27000	C1	424.62	C5-Pv778BGWC10	A27000	P6
C10	BGW	27000	C1	425.54	C5-Pv778BGWC10	A27000	P6
C10	BGW	27000	C1	431.07	C5-Pv778BGWC10	A27000	P6
C10	BGW	27000	C1	444.44	C5-Pv778BGWC10	A27000	P6
C10	BGW	27000	C1	445.37	C5-Pv778BGWC10	A27000	P6
C10	BGW	27000	C1	449.98	C5-Pv778BGWC10	A27000	P6
C10	BGW	27000	C1	450.44	C5-Pv778BGWC10	A27000	P6
C10	BGW	27000	C1	457.81	C5-Pv778BGWC10	A27000	P6
C10	BGW	27000	C1	460.58	C5-Pv778BGWC10	A27000	P6
C10	BGW	27000	C1	473.95	C5-Pv778BGWC10	A27000	P6
C10	BGW	27000	C1	476.26	C5-Pv778BGWC10	A27000	P6
C10	BGW	27000	C1	493.77	C5-Pv778BGWC10	A27000	P6
C10	BGW	27000	C1	494.7	C5-Pv778BGWC10	A27000	P6
C10	BGW	27000	C1	497.46	C5-Pv778BGWC10	A27000	P6
C10	BGW	27000	C1	497.46	C5-Pv778BGWC10	A27000	P6
C10	BGW	27000	C1	497.92	C5-Pv778BGWC10	A27000	P6
C10	BGW	27000	C1	502.07	C5-Pv778BGWC10	A27000	P6
C10	BGW	27000	C1	506.22	C5-Pv778BGWC10	A27000	P6
C10	BGW	27000	C1	511.76	C5-Pv778BGWC10	A27000	P6
C10	BGW	27000	C1	514.52	C5-Pv778BGWC10	A27000	P6
C10	BGW	27000	C1	525.59	C5-Pv778BGWC10	A27000	P6
C10	BGW	27000	C1	528.81	C5-Pv778BGWC10	A27000	P6
C10	BGW	27000	C1	535.73	C5-Pv778BGWC10	A27000	P6
C10	BGW	27000	C1	537.11	C5-Pv778BGWC10	A27000	P6
C10	BGW	27000	C1	556.02	C5-Pv778BGWC10	A27000	P6
C10	BGW	27000	C1	561.55	C5-Pv778BGWC10	A27000	P6
C10	BGW	27000	C1	610.42	C5-Pv778BGWC10	A27000	P6
C10	BGW	27000	C1	612.72	C5-Pv778BGWC10	A27000	P6
C10	BGW	27000	C1	616.87	C5-Pv778BGWC10	A27000	P6
C10	BGW	27000	C1	618.26	C5-Pv778BGWC10	A27000	P6
C10	BGW	27000	C1	682.34	C5-Pv778BGWC10	A27000	P6
C10	BGW	27000	C1	689.26	C5-Pv778BGWC10	A27000	P6
C10	BGW	27000	C1	695.71	C5-Pv778BGWC10	A27000	P6
C10	BGW	27000	C1	728.91	C5-Pv778BGWC10	A27000	P6
C10	BGW	27000	C1	796.22	C5-Pv778BGWC10	A27000	P6
C10	BGW	27000	C1	797.14	C5-Pv778BGWC10	A27000	P6
C10	BGW	27000	C1	808.67	C5-Pv778BGWC10	A27000	P6
C10	BGW	27000	C1	851.08	C5-Pv778BGWC10	A27000	P6
C10	BGW	27000	C1	895.8	C5-Pv778BGWC10	A27000	P6
C10	BGW	27000	C1	917.01	C5-Pv778BGWC10	A27000	P6
C10	BGW	27000	C1	938.68	C5-Pv778BGWC10	A27000	P6
C10	BGW	27000	C1	948.82	C5-Pv778BGWC10	A27000	P6
C11	BGW	30000	C1	1066.85	C5-Pv778BGWC11	A30000	P6
C11	BGW	30000	C1	1151.22	C5-Pv778BGWC11	A30000	P6
C11	BGW	30000	C1	1266.48	C5-Pv778BGWC11	A30000	P6
C11	BGW	30000	C1	1294.6	C5-Pv778BGWC11	A30000	P6
C11	BGW	30000	C1	151.22	C5-Pv778BGWC11	A30000	P6
C11	BGW	30000	C1	151.22	C5-Pv778BGWC11	A30000	P6
C11	BGW	30000	C1	152.14	C5-Pv778BGWC11	A30000	P6
C11	BGW	30000	C1	153.07	C5-Pv778BGWC11	A30000	P6
C11	BGW	30000	C1	155.83	C5-Pv778BGWC11	A30000	P6
C11	BGW	30000	C1	165.05	C5-Pv778BGWC11	A30000	P6
C11	BGW	30000	C1	166.9	C5-Pv778BGWC11	A30000	P6
C11	BGW	30000	C1	168.74	C5-Pv778BGWC11	A30000	P6
C11	BGW	30000	C1	1686.03	C5-Pv778BGWC11	A30000	P6
C11	BGW	30000	C1	169.66	C5-Pv778BGWC11	A30000	P6
C11	BGW	30000	C1	171.51	C5-Pv778BGWC11	A30000	P6
C11	BGW	30000	C1	174.73	C5-Pv778BGWC11	A30000	P6
C11	BGW	30000	C1	174.73	C5-Pv778BGWC11	A30000	P6
C11	BGW	30000	C1	177.5	C5-Pv778BGWC11	A30000	P6
C11	BGW	30000	C1	178.88	C5-Pv778BGWC11	A30000	P6
C11	BGW	30000	C1	179.34	C5-Pv778BGWC11	A30000	P6
C11	BGW	30000	C1	180.73	C5-Pv778BGWC11	A30000	P6
C11	BGW	30000	C1	184.88	C5-Pv778BGWC11	A30000	P6
C11	BGW	30000	C1	187.18	C5-Pv778BGWC11	A30000	P6
C11	BGW	30000	C1	187.64	C5-Pv778BGWC11	A30000	P6
C11	BGW	30000	C1	188.57	C5-Pv778BGWC11	A30000	P6
C11	BGW	30000	C1	189.95	C5-Pv778BGWC11	A30000	P6
C11	BGW	30000	C1	189.95	C5-Pv778BGWC11	A30000	P6
C11	BGW	30000	C1	194.56	C5-Pv778BGWC11	A30000	P6
C11	BGW	30000	C1	205.62	C5-Pv778BGWC11	A30000	P6
C11	BGW	30000	C1	207.01	C5-Pv778BGWC11	A30000	P6
C11	BGW	30000	C1	214.38	C5-Pv778BGWC11	A30000	P6
C11	BGW	30000	C1	216.69	C5-Pv778BGWC11	A30000	P6
C11	BGW	30000	C1	217.15	C5-Pv778BGWC11	A30000	P6
C11	BGW	30000	C1	223.6	C5-Pv778BGWC11	A30000	P6
C11	BGW	30000	C1	223.6	C5-Pv778BGWC11	A30000	P6
C11	BGW	30000	C1	226.83	C5-Pv778BGWC11	A30000	P6
C11	BGW	30000	C1	227.29	C5-Pv778BGWC11	A30000	P6
C11	BGW	30000	C1	230.98	C5-Pv778BGWC11	A30000	P6
C11	BGW	30000	C1	232.83	C5-Pv778BGWC11	A30000	P6
C11	BGW	30000	C1	232.83	C5-Pv778BGWC11	A30000	P6
C11	BGW	30000	C1	233.29	C5-Pv778BGWC11	A30000	P6
C11	BGW	30000	C1	2333.33	C5-Pv778BGWC11	A30000	P6
C11	BGW	30000	C1	235.13	C5-Pv778BGWC11	A30000	P6
C11	BGW	30000	C1	240.66	C5-Pv778BGWC11	A30000	P6
C11	BGW	30000	C1	242.05	C5-Pv778BGWC11	A30000	P6
C11	BGW	30000	C1	245.27	C5-Pv778BGWC11	A30000	P6
C11	BGW	30000	C1	245.27	C5-Pv778BGWC11	A30000	P6
C11	BGW	30000	C1	245.27	C5-Pv778BGWC11	A30000	P6
C11	BGW	30000	C1	248.96	C5-Pv778BGWC11	A30000	P6
C11	BGW	30000	C1	254.49	C5-Pv778BGWC11	A30000	P6
C11	BGW	30000	C1	254.96	C5-Pv778BGWC11	A30000	P6
C11	BGW	30000	C1	260.95	C5-Pv778BGWC11	A30000	P6
C11	BGW	30000	C1	261.87	C5-Pv778BGWC11	A30000	P6
C11	BGW	30000	C1	266.94	C5-Pv778BGWC11	A30000	P6
C11	BGW	30000	C1	268.79	C5-Pv778BGWC11	A30000	P6
C11	BGW	30000	C1	269.25	C5-Pv778BGWC11	A30000	P6
C11	BGW	30000	C1	273.86	C5-Pv778BGWC11	A30000	P6
C11	BGW	30000	C1	276.62	C5-Pv778BGWC11	A30000	P6
C11	BGW	30000	C1	278.93	C5-Pv778BGWC11	A30000	P6
C11	BGW	30000	C1	279.39	C5-Pv778BGWC11	A30000	P6
C11	BGW	30000	C1	282.62	C5-Pv778BGWC11	A30000	P6
C11	BGW	30000	C1	283.08	C5-Pv778BGWC11	A30000	P6
C11	BGW	30000	C1	284.46	C5-Pv778BGWC11	A30000	P6
C11	BGW	30000	C1	284.46	C5-Pv778BGWC11	A30000	P6
C11	BGW	30000	C1	295.07	C5-Pv778BGWC11	A30000	P6
C11	BGW	30000	C1	295.99	C5-Pv778BGWC11	A30000	P6
C11	BGW	30000	C1	299.68	C5-Pv778BGWC11	A30000	P6
C11	BGW	30000	C1	301.52	C5-Pv778BGWC11	A30000	P6
C11	BGW	30000	C1	313.05	C5-Pv778BGWC11	A30000	P6
C11	BGW	30000	C1	316.74	C5-Pv778BGWC11	A30000	P6
C11	BGW	30000	C1	319.96	C5-Pv778BGWC11	A30000	P6
C11	BGW	30000	C1	323.19	C5-Pv778BGWC11	A30000	P6
C11	BGW	30000	C1	323.65	C5-Pv778BGWC11	A30000	P6
C11	BGW	30000	C1	327.8	C5-Pv778BGWC11	A30000	P6
C11	BGW	30000	C1	338.4	C5-Pv778BGWC11	A30000	P6
C11	BGW	30000	C1	343.94	C5-Pv778BGWC11	A30000	P6
C11	BGW	30000	C1	346.24	C5-Pv778BGWC11	A30000	P6
C11	BGW	30000	C1	347.62	C5-Pv778BGWC11	A30000	P6
C11	BGW	30000	C1	349.01	C5-Pv778BGWC11	A30000	P6
C11	BGW	30000	C1	350.39	C5-Pv778BGWC11	A30000	P6
C11	BGW	30000	C1	354.54	C5-Pv778BGWC11	A30000	P6
C11	BGW	30000	C1	358.69	C5-Pv778BGWC11	A30000	P6
C11	BGW	30000	C1	361.46	C5-Pv778BGWC11	A30000	P6
C11	BGW	30000	C1	363.3	C5-Pv778BGWC11	A30000	P6
C11	BGW	30000	C1	372.52	C5-Pv778BGWC11	A30000	P6
C11	BGW	30000	C1	373.9	C5-Pv778BGWC11	A30000	P6
C11	BGW	30000	C1	390.96	C5-Pv778BGWC11	A30000	P6
C11	BGW	30000	C1	393.73	C5-Pv778BGWC11	A30000	P6
C11	BGW	30000	C1	396.96	C5-Pv778BGWC11	A30000	P6
C11	BGW	30000	C1	402.49	C5-Pv778BGWC11	A30000	P6
C11	BGW	30000	C1	415.86	C5-Pv778BGWC11	A30000	P6
C11	BGW	30000	C1	419.09	C5-Pv778BGWC11	A30000	P6
C11	BGW	30000	C1	422.31	C5-Pv778BGWC11	A30000	P6
C11	BGW	30000	C1	434.76	C5-Pv778BGWC11	A30000	P6
C11	BGW	30000	C1	435.68	C5-Pv778BGWC11	A30000	P6
C11	BGW	30000	C1	438.91	C5-Pv778BGWC11	A30000	P6
C11	BGW	30000	C1	440.29	C5-Pv778BGWC11	A30000	P6
C11	BGW	30000	C1	448.13	C5-Pv778BGWC11	A30000	P6
C11	BGW	30000	C1	448.59	C5-Pv778BGWC11	A30000	P6
C11	BGW	30000	C1	469.8	C5-Pv778BGWC11	A30000	P6
C11	BGW	30000	C1	479.94	C5-Pv778BGWC11	A30000	P6
C11	BGW	30000	C1	482.71	C5-Pv778BGWC11	A30000	P6
C11	BGW	30000	C1	494.7	C5-Pv778BGWC11	A30000	P6
C11	BGW	30000	C1	496.54	C5-Pv778BGWC11	A30000	P6
C11	BGW	30000	C1	499.31	C5-Pv778BGWC11	A30000	P6
C11	BGW	30000	C1	499.77	C5-Pv778BGWC11	A30000	P6
C11	BGW	30000	C1	505.3	C5-Pv778BGWC11	A30000	P6
C11	BGW	30000	C1	505.76	C5-Pv778BGWC11	A30000	P6
C11	BGW	30000	C1	508.99	C5-Pv778BGWC11	A30000	P6
C11	BGW	30000	C1	515.44	C5-Pv778BGWC11	A30000	P6
C11	BGW	30000	C1	527.89	C5-Pv778BGWC11	A30000	P6
C11	BGW	30000	C1	530.66	C5-Pv778BGWC11	A30000	P6
C11	BGW	30000	C1	533.89	C5-Pv778BGWC11	A30000	P6
C11	BGW	30000	C1	537.57	C5-Pv778BGWC11	A30000	P6
C11	BGW	30000	C1	548.64	C5-Pv778BGWC11	A30000	P6
C11	BGW	30000	C1	560.63	C5-Pv778BGWC11	A30000	P6
C11	BGW	30000	C1	604.42	C5-Pv778BGWC11	A30000	P6
C11	BGW	30000	C1	626.55	C5-Pv778BGWC11	A30000	P6
C11	BGW	30000	C1	629.32	C5-Pv778BGWC11	A30000	P6
C11	BGW	30000	C1	631.63	C5-Pv778BGWC11	A30000	P6
C11	BGW	30000	C1	667.59	C5-Pv778BGWC11	A30000	P6
C11	BGW	30000	C1	667.59	C5-Pv778BGWC11	A30000	P6
C11	BGW	30000	C1	671.28	C5-Pv778BGWC11	A30000	P6
C11	BGW	30000	C1	676.35	C5-Pv778BGWC11	A30000	P6
C11	BGW	30000	C1	700.32	C5-Pv778BGWC11	A30000	P6
C11	BGW	30000	C1	721.07	C5-Pv778BGWC11	A30000	P6
C11	BGW	30000	C1	731.21	C5-Pv778BGWC11	A30000	P6
C11	BGW	30000	C1	739.97	C5-Pv778BGWC11	A30000	P6
C11	BGW	30000	C1	795.3	C5-Pv778BGWC11	A30000	P6
C11	BGW	30000	C1	825.72	C5-Pv778BGWC11	A30000	P6
C11	BGW	30000	C1	860.76	C5-Pv778BGWC11	A30000	P6
C11	BGW	30000	C1	874.59	C5-Pv778BGWC11	A30000	P6
C11	BGW	30000	C1	887.96	C5-Pv778BGWC11	A30000	P6
C11	BGW	30000	C1	946.06	C5-Pv778BGWC11	A30000	P6
C11	BGW	30000	C1	956.66	C5-Pv778BGWC11	A30000	P6
C11	BGW	30000	C1	970.03	C5-Pv778BGWC11	A30000	P6
D04	BGW	12000	C1	1047.95	C5-Pv778BGWD04	A12000	P6
D04	BGW	12000	C1	1090.36	C5-Pv778BGWD04	A12000	P6
D04	BGW	12000	C1	1098.2	C5-Pv778BGWD04	A12000	P6
D04	BGW	12000	C1	1112.49	C5-Pv778BGWD04	A12000	P6
D04	BGW	12000	C1	1125.86	C5-Pv778BGWD04	A12000	P6
D04	BGW	12000	C1	1144.76	C5-Pv778BGWD04	A12000	P6
D04	BGW	12000	C1	1156.75	C5-Pv778BGWD04	A12000	P6
D04	BGW	12000	C1	1210.69	C5-Pv778BGWD04	A12000	P6
D04	BGW	12000	C1	1222.22	C5-Pv778BGWD04	A12000	P6
D04	BGW	12000	C1	1293.68	C5-Pv778BGWD04	A12000	P6
D04	BGW	12000	C1	1321.8	C5-Pv778BGWD04	A12000	P6
D04	BGW	12000	C1	1426.92	C5-Pv778BGWD04	A12000	P6
D04	BGW	12000	C1	150.76	C5-Pv778BGWD04	A12000	P6
D04	BGW	12000	C1	1614.57	C5-Pv778BGWD04	A12000	P6
D04	BGW	12000	C1	162.75	C5-Pv778BGWD04	A12000	P6
D04	BGW	12000	C1	1626.09	C5-Pv778BGWD04	A12000	P6
D04	BGW	12000	C1	1674.96	C5-Pv778BGWD04	A12000	P6
D04	BGW	12000	C1	1675.42	C5-Pv778BGWD04	A12000	P6
D04	BGW	12000	C1	170.59	C5-Pv778BGWD04	A12000	P6
D04	BGW	12000	C1	1703.09	C5-Pv778BGWD04	A12000	P6
D04	BGW	12000	C1	176.58	C5-Pv778BGWD04	A12000	P6
D04	BGW	12000	C1	182.11	C5-Pv778BGWD04	A12000	P6
D04	BGW	12000	C1	182.57	C5-Pv778BGWD04	A12000	P6
D04	BGW	12000	C1	186.26	C5-Pv778BGWD04	A12000	P6
D04	BGW	12000	C1	188.57	C5-Pv778BGWD04	A12000	P6
D04	BGW	12000	C1	190.41	C5-Pv778BGWD04	A12000	P6
D04	BGW	12000	C1	192.25	C5-Pv778BGWD04	A12000	P6
D04	BGW	12000	C1	203.32	C5-Pv778BGWD04	A12000	P6
D04	BGW	12000	C1	2035.96	C5-Pv778BGWD04	A12000	P6
D04	BGW	12000	C1	206.55	C5-Pv778BGWD04	A12000	P6
D04	BGW	12000	C1	214.85	C5-Pv778BGWD04	A12000	P6
D04	BGW	12000	C1	217.15	C5-Pv778BGWD04	A12000	P6
D04	BGW	12000	C1	219.46	C5-Pv778BGWD04	A12000	P6
D04	BGW	12000	C1	221.76	C5-Pv778BGWD04	A12000	P6
D04	BGW	12000	C1	229.14	C5-Pv778BGWD04	A12000	P6
D04	BGW	12000	C1	236.05	C5-Pv778BGWD04	A12000	P6
D04	BGW	12000	C1	236.51	C5-Pv778BGWD04	A12000	P6
D04	BGW	12000	C1	240.2	C5-Pv778BGWD04	A12000	P6
D04	BGW	12000	C1	241.59	C5-Pv778BGWD04	A12000	P6
D04	BGW	12000	C1	246.66	C5-Pv778BGWD04	A12000	P6
D04	BGW	12000	C1	250.35	C5-Pv778BGWD04	A12000	P6
D04	BGW	12000	C1	2508.99	C5-Pv778BGWD04	A12000	P6
D04	BGW	12000	C1	251.27	C5-Pv778BGWD04	A12000	P6
D04	BGW	12000	C1	254.49	C5-Pv778BGWD04	A12000	P6
D04	BGW	12000	C1	254.96	C5-Pv778BGWD04	A12000	P6
D04	BGW	12000	C1	254.96	C5-Pv778BGWD04	A12000	P6
D04	BGW	12000	C1	260.95	C5-Pv778BGWD04	A12000	P6
D04	BGW	12000	C1	268.79	C5-Pv778BGWD04	A12000	P6
D04	BGW	12000	C1	270.63	C5-Pv778BGWD04	A12000	P6
D04	BGW	12000	C1	280.77	C5-Pv778BGWD04	A12000	P6
D04	BGW	12000	C1	292.3	C5-Pv778BGWD04	A12000	P6
D04	BGW	12000	C1	295.07	C5-Pv778BGWD04	A12000	P6
D04	BGW	12000	C1	304.29	C5-Pv778BGWD04	A12000	P6
D04	BGW	12000	C1	319.04	C5-Pv778BGWD04	A12000	P6
D04	BGW	12000	C1	332.87	C5-Pv778BGWD04	A12000	P6
D04	BGW	12000	C1	333.79	C5-Pv778BGWD04	A12000	P6
D04	BGW	12000	C1	333.79	C5-Pv778BGWD04	A12000	P6
D04	BGW	12000	C1	357.77	C5-Pv778BGWD04	A12000	P6
D04	BGW	12000	C1	360.53	C5-Pv778BGWD04	A12000	P6
D04	BGW	12000	C1	363.3	C5-Pv778BGWD04	A12000	P6
D04	BGW	12000	C1	363.76	C5-Pv778BGWD04	A12000	P6
D04	BGW	12000	C1	372.52	C5-Pv778BGWD04	A12000	P6
D04	BGW	12000	C1	372.98	C5-Pv778BGWD04	A12000	P6
D04	BGW	12000	C1	377.13	C5-Pv778BGWD04	A12000	P6
D04	BGW	12000	C1	378.51	C5-Pv778BGWD04	A12000	P6
D04	BGW	12000	C1	379.44	C5-Pv778BGWD04	A12000	P6
D04	BGW	12000	C1	381.74	C5-Pv778BGWD04	A12000	P6
D04	BGW	12000	C1	384.51	C5-Pv778BGWD04	A12000	P6
D04	BGW	12000	C1	392.81	C5-Pv778BGWD04	A12000	P6
D04	BGW	12000	C1	395.11	C5-Pv778BGWD04	A12000	P6
D04	BGW	12000	C1	402.49	C5-Pv778BGWD04	A12000	P6
D04	BGW	12000	C1	426	C5-Pv778BGWD04	A12000	P6
D04	BGW	12000	C1	433.84	C5-Pv778BGWD04	A12000	P6
D04	BGW	12000	C1	437.53	C5-Pv778BGWD04	A12000	P6
D04	BGW	12000	C1	437.99	C5-Pv778BGWD04	A12000	P6
D04	BGW	12000	C1	441.68	C5-Pv778BGWD04	A12000	P6
D04	BGW	12000	C1	446.29	C5-Pv778BGWD04	A12000	P6
D04	BGW	12000	C1	450.44	C5-Pv778BGWD04	A12000	P6
D04	BGW	12000	C1	458.27	C5-Pv778BGWD04	A12000	P6
D04	BGW	12000	C1	464.73	C5-Pv778BGWD04	A12000	P6
D04	BGW	12000	C1	479.94	C5-Pv778BGWD04	A12000	P6
D04	BGW	12000	C1	480.87	C5-Pv778BGWD04	A12000	P6
D04	BGW	12000	C1	482.25	C5-Pv778BGWD04	A12000	P6
D04	BGW	12000	C1	490.55	C5-Pv778BGWD04	A12000	P6
D04	BGW	12000	C1	495.16	C5-Pv778BGWD04	A12000	P6
D04	BGW	12000	C1	496.08	C5-Pv778BGWD04	A12000	P6
D04	BGW	12000	C1	510.37	C5-Pv778BGWD04	A12000	P6
D04	BGW	12000	C1	510.37	C5-Pv778BGWD04	A12000	P6
D04	BGW	12000	C1	520.52	C5-Pv778BGWD04	A12000	P6
D04	BGW	12000	C1	520.98	C5-Pv778BGWD04	A12000	P6
D04	BGW	12000	C1	529.74	C5-Pv778BGWD04	A12000	P6
D04	BGW	12000	C1	536.19	C5-Pv778BGWD04	A12000	P6
D04	BGW	12000	C1	537.11	C5-Pv778BGWD04	A12000	P6
D04	BGW	12000	C1	540.34	C5-Pv778BGWD04	A12000	P6
D04	BGW	12000	C1	566.62	C5-Pv778BGWD04	A12000	P6
D04	BGW	12000	C1	569.39	C5-Pv778BGWD04	A12000	P6
D04	BGW	12000	C1	573.07	C5-Pv778BGWD04	A12000	P6
D04	BGW	12000	C1	582.29	C5-Pv778BGWD04	A12000	P6
D04	BGW	12000	C1	582.76	C5-Pv778BGWD04	A12000	P6
D04	BGW	12000	C1	600.74	C5-Pv778BGWD04	A12000	P6
D04	BGW	12000	C1	605.35	C5-Pv778BGWD04	A12000	P6
D04	BGW	12000	C1	618.72	C5-Pv778BGWD04	A12000	P6
D04	BGW	12000	C1	629.78	C5-Pv778BGWD04	A12000	P6
D04	BGW	12000	C1	641.77	C5-Pv778BGWD04	A12000	P6
D04	BGW	12000	C1	646.38	C5-Pv778BGWD04	A12000	P6
D04	BGW	12000	C1	650.53	C5-Pv778BGWD04	A12000	P6
D04	BGW	12000	C1	667.13	C5-Pv778BGWD04	A12000	P6
D04	BGW	12000	C1	672.2	C5-Pv778BGWD04	A12000	P6
D04	BGW	12000	C1	677.27	C5-Pv778BGWD04	A12000	P6
D04	BGW	12000	C1	687.87	C5-Pv778BGWD04	A12000	P6
D04	BGW	12000	C1	690.18	C5-Pv778BGWD04	A12000	P6
D04	BGW	12000	C1	692.48	C5-Pv778BGWD04	A12000	P6
D04	BGW	12000	C1	697.09	C5-Pv778BGWD04	A12000	P6
D04	BGW	12000	C1	703.55	C5-Pv778BGWD04	A12000	P6
D04	BGW	12000	C1	729.37	C5-Pv778BGWD04	A12000	P6
D04	BGW	12000	C1	730.75	C5-Pv778BGWD04	A12000	P6
D04	BGW	12000	C1	757.95	C5-Pv778BGWD04	A12000	P6
D04	BGW	12000	C1	772.24	C5-Pv778BGWD04	A12000	P6
D04	BGW	12000	C1	788.84	C5-Pv778BGWD04	A12000	P6
D04	BGW	12000	C1	802.67	C5-Pv778BGWD04	A12000	P6
D04	BGW	12000	C1	808.2	C5-Pv778BGWD04	A12000	P6
D04	BGW	12000	C1	832.18	C5-Pv778BGWD04	A12000	P6
D04	BGW	12000	C1	836.33	C5-Pv778BGWD04	A12000	P6
D04	BGW	12000	C1	853.39	C5-Pv778BGWD04	A12000	P6
D04	BGW	12000	C1	861.69	C5-Pv778BGWD04	A12000	P6
D04	BGW	12000	C1	871.37	C5-Pv778BGWD04	A12000	P6
D04	BGW	12000	C1	896.72	C5-Pv778BGWD04	A12000	P6
D04	BGW	12000	C1	926.69	C5-Pv778BGWD04	A12000	P6
D04	BGW	12000	C1	951.13	C5-Pv778BGWD04	A12000	P6
D05	BGW	15000	C1	1036.88	C5-Pv778BGWD05	A15000	P6
D05	BGW	15000	C1	1048.41	C5-Pv778BGWD05	A15000	P6
D05	BGW	15000	C1	1119.87	C5-Pv778BGWD05	A15000	P6
D05	BGW	15000	C1	1190.41	C5-Pv778BGWD05	A15000	P6
D05	BGW	15000	C1	1222.22	C5-Pv778BGWD05	A15000	P6
D05	BGW	15000	C1	1252.19	C5-Pv778BGWD05	A15000	P6
D05	BGW	15000	C1	1331.95	C5-Pv778BGWD05	A15000	P6
D05	BGW	15000	C1	1348.08	C5-Pv778BGWD05	A15000	P6
D05	BGW	15000	C1	1439.37	C5-Pv778BGWD05	A15000	P6
D05	BGW	15000	C1	1468.42	C5-Pv778BGWD05	A15000	P6
D05	BGW	15000	C1	150.3	C5-Pv778BGWD05	A15000	P6
D05	BGW	15000	C1	152.14	C5-Pv778BGWD05	A15000	P6
D05	BGW	15000	C1	156.29	C5-Pv778BGWD05	A15000	P6
D05	BGW	15000	C1	158.14	C5-Pv778BGWD05	A15000	P6
D05	BGW	15000	C1	159.06	C5-Pv778BGWD05	A15000	P6
D05	BGW	15000	C1	159.06	C5-Pv778BGWD05	A15000	P6
D05	BGW	15000	C1	165.97	C5-Pv778BGWD05	A15000	P6
D05	BGW	15000	C1	165.97	C5-Pv778BGWD05	A15000	P6
D05	BGW	15000	C1	170.12	C5-Pv778BGWD05	A15000	P6
D05	BGW	15000	C1	170.59	C5-Pv778BGWD05	A15000	P6
D05	BGW	15000	C1	1704.01	C5-Pv778BGWD05	A15000	P6
D05	BGW	15000	C1	173.81	C5-Pv778BGWD05	A15000	P6
D05	BGW	15000	C1	176.12	C5-Pv778BGWD05	A15000	P6
D05	BGW	15000	C1	178.88	C5-Pv778BGWD05	A15000	P6
D05	BGW	15000	C1	184.88	C5-Pv778BGWD05	A15000	P6
D05	BGW	15000	C1	202.4	C5-Pv778BGWD05	A15000	P6
D05	BGW	15000	C1	206.55	C5-Pv778BGWD05	A15000	P6
D05	BGW	15000	C1	213.46	C5-Pv778BGWD05	A15000	P6
D05	BGW	15000	C1	216.23	C5-Pv778BGWD05	A15000	P6
D05	BGW	15000	C1	218.53	C5-Pv778BGWD05	A15000	P6
D05	BGW	15000	C1	221.3	C5-Pv778BGWD05	A15000	P6
D05	BGW	15000	C1	222.68	C5-Pv778BGWD05	A15000	P6
D05	BGW	15000	C1	224.99	C5-Pv778BGWD05	A15000	P6
D05	BGW	15000	C1	228.22	C5-Pv778BGWD05	A15000	P6
D05	BGW	15000	C1	229.6	C5-Pv778BGWD05	A15000	P6
D05	BGW	15000	C1	229.6	C5-Pv778BGWD05	A15000	P6
D05	BGW	15000	C1	239.74	C5-Pv778BGWD05	A15000	P6
D05	BGW	15000	C1	246.66	C5-Pv778BGWD05	A15000	P6
D05	BGW	15000	C1	248.5	C5-Pv778BGWD05	A15000	P6
D05	BGW	15000	C1	251.73	C5-Pv778BGWD05	A15000	P6
D05	BGW	15000	C1	252.65	C5-Pv778BGWD05	A15000	P6
D05	BGW	15000	C1	254.49	C5-Pv778BGWD05	A15000	P6
D05	BGW	15000	C1	255.88	C5-Pv778BGWD05	A15000	P6
D05	BGW	15000	C1	261.41	C5-Pv778BGWD05	A15000	P6
D05	BGW	15000	C1	277.09	C5-Pv778BGWD05	A15000	P6
D05	BGW	15000	C1	277.55	C5-Pv778BGWD05	A15000	P6
D05	BGW	15000	C1	291.84	C5-Pv778BGWD05	A15000	P6
D05	BGW	15000	C1	293.68	C5-Pv778BGWD05	A15000	P6
D05	BGW	15000	C1	297.37	C5-Pv778BGWD05	A15000	P6
D05	BGW	15000	C1	302.44	C5-Pv778BGWD05	A15000	P6
D05	BGW	15000	C1	309.82	C5-Pv778BGWD05	A15000	P6
D05	BGW	15000	C1	311.2	C5-Pv778BGWD05	A15000	P6
D05	BGW	15000	C1	312.12	C5-Pv778BGWD05	A15000	P6
D05	BGW	15000	C1	313.51	C5-Pv778BGWD05	A15000	P6
D05	BGW	15000	C1	319.96	C5-Pv778BGWD05	A15000	P6
D05	BGW	15000	C1	321.35	C5-Pv778BGWD05	A15000	P6
D05	BGW	15000	C1	328.72	C5-Pv778BGWD05	A15000	P6
D05	BGW	15000	C1	338.4	C5-Pv778BGWD05	A15000	P6
D05	BGW	15000	C1	344.4	C5-Pv778BGWD05	A15000	P6
D05	BGW	15000	C1	350.39	C5-Pv778BGWD05	A15000	P6
D05	BGW	15000	C1	364.22	C5-Pv778BGWD05	A15000	P6
D05	BGW	15000	C1	367.91	C5-Pv778BGWD05	A15000	P6
D05	BGW	15000	C1	368.83	C5-Pv778BGWD05	A15000	P6
D05	BGW	15000	C1	370.22	C5-Pv778BGWD05	A15000	P6
D05	BGW	15000	C1	370.68	C5-Pv778BGWD05	A15000	P6
D05	BGW	15000	C1	374.83	C5-Pv778BGWD05	A15000	P6
D05	BGW	15000	C1	390.04	C5-Pv778BGWD05	A15000	P6
D05	BGW	15000	C1	407.56	C5-Pv778BGWD05	A15000	P6
D05	BGW	15000	C1	422.31	C5-Pv778BGWD05	A15000	P6
D05	BGW	15000	C1	424.16	C5-Pv778BGWD05	A15000	P6
D05	BGW	15000	C1	426	C5-Pv778BGWD05	A15000	P6
D05	BGW	15000	C1	450.9	C5-Pv778BGWD05	A15000	P6
D05	BGW	15000	C1	452.74	C5-Pv778BGWD05	A15000	P6
D05	BGW	15000	C1	458.74	C5-Pv778BGWD05	A15000	P6
D05	BGW	15000	C1	470.26	C5-Pv778BGWD05	A15000	P6
D05	BGW	15000	C1	485.48	C5-Pv778BGWD05	A15000	P6
D05	BGW	15000	C1	491.93	C5-Pv778BGWD05	A15000	P6
D05	BGW	15000	C1	495.62	C5-Pv778BGWD05	A15000	P6
D05	BGW	15000	C1	540.34	C5-Pv778BGWD05	A15000	P6
D05	BGW	15000	C1	544.49	C5-Pv778BGWD05	A15000	P6
D05	BGW	15000	C1	546.79	C5-Pv778BGWD05	A15000	P6
D05	BGW	15000	C1	598.43	C5-Pv778BGWD05	A15000	P6
D05	BGW	15000	C1	603.96	C5-Pv778BGWD05	A15000	P6
D05	BGW	15000	C1	609.04	C5-Pv778BGWD05	A15000	P6
D05	BGW	15000	C1	627.94	C5-Pv778BGWD05	A15000	P6
D05	BGW	15000	C1	629.78	C5-Pv778BGWD05	A15000	P6
D05	BGW	15000	C1	635.31	C5-Pv778BGWD05	A15000	P6
D05	BGW	15000	C1	645.46	C5-Pv778BGWD05	A15000	P6
D05	BGW	15000	C1	651.45	C5-Pv778BGWD05	A15000	P6
D05	BGW	15000	C1	653.76	C5-Pv778BGWD05	A15000	P6
D05	BGW	15000	C1	667.13	C5-Pv778BGWD05	A15000	P6
D05	BGW	15000	C1	674.96	C5-Pv778BGWD05	A15000	P6
D05	BGW	15000	C1	715.54	C5-Pv778BGWD05	A15000	P6
D05	BGW	15000	C1	719.22	C5-Pv778BGWD05	A15000	P6
D05	BGW	15000	C1	719.68	C5-Pv778BGWD05	A15000	P6
D05	BGW	15000	C1	726.6	C5-Pv778BGWD05	A15000	P6
D05	BGW	15000	C1	727.52	C5-Pv778BGWD05	A15000	P6
D05	BGW	15000	C1	756.11	C5-Pv778BGWD05	A15000	P6
D05	BGW	15000	C1	757.95	C5-Pv778BGWD05	A15000	P6
D05	BGW	15000	C1	820.19	C5-Pv778BGWD05	A15000	P6
D05	BGW	15000	C1	835.87	C5-Pv778BGWD05	A15000	P6
D05	BGW	15000	C1	840.94	C5-Pv778BGWD05	A15000	P6
D05	BGW	15000	C1	857.54	C5-Pv778BGWD05	A15000	P6
D05	BGW	15000	C1	863.99	C5-Pv778BGWD05	A15000	P6
D05	BGW	15000	C1	875.98	C5-Pv778BGWD05	A15000	P6
D05	BGW	15000	C1	891.65	C5-Pv778BGWD05	A15000	P6
D05	BGW	15000	C1	899.95	C5-Pv778BGWD05	A15000	P6
D06	BGW	17000	C1	1001.38	C5-Pv778BGWD06	A17000	P6
D06	BGW	17000	C1	1024.43	C5-Pv778BGWD06	A17000	P6
D06	BGW	17000	C1	1029.97	C5-Pv778BGWD06	A17000	P6
D06	BGW	17000	C1	1066.85	C5-Pv778BGWD06	A17000	P6
D06	BGW	17000	C1	1088.98	C5-Pv778BGWD06	A17000	P6
D06	BGW	17000	C1	1103.27	C5-Pv778BGWD06	A17000	P6
D06	BGW	17000	C1	1115.26	C5-Pv778BGWD06	A17000	P6
D06	BGW	17000	C1	1141.08	C5-Pv778BGWD06	A17000	P6
D06	BGW	17000	C1	1141.08	C5-Pv778BGWD06	A17000	P6
D06	BGW	17000	C1	1145.69	C5-Pv778BGWD06	A17000	P6
D06	BGW	17000	C1	1215.77	C5-Pv778BGWD06	A17000	P6
[truncated: 33,080 more rows]
