# Supplementary material for: Liver-stage fate determination in Plasmodium vivax parasites: Characterization of schizont growth and hypnozoite fating from patient isolates
Source: Front Microbiol. 2022 Sep 23;13:976606. doi: 10.3389/fmicb.2022.976606 (PMC9539820; doi:10.3389/fmicb.2022.976606)
Supplement: Supplementary file 1 [file Data_Sheet_1.zip › Experiment 2 Dataset.XLSX]

## Sheet: Experiment 2 dataset
well	nuclei	hypno	schizont	cell	spz	rep	nrpar
A1	3855	11	4	ZPE	5000	ZPE5000	15
A2	3446	29	12	ZPE	10000	ZPE10000	41
A3	3997	43	17	ZPE	15000	ZPE15000	60
A4	4548	37	19	ZPE	20000	ZPE20000	56
A5	6121	40	33	ZPE	25000	ZPE25000	73
A6	4715	36	26	ZPE	30000	ZPE30000	62
A7	1927	8	3	HLY	5000	HLY5000	11
A8	1903	5	13	HLY	10000	HLY10000	18
A9	2469	8	2	HLY	15000	HLY15000	10
A10	2885	18	10	HLY	20000	HLY20000	28
A11	2031	28	15	HLY	25000	HLY25000	43
A12	5059	24	12	HLY	30000	HLY30000	36
A13	3654	19	2	ERR	5000	ERR5000	21
A14	3868	44	6	ERR	10000	ERR10000	50
A15	4235	55	39	ERR	15000	ERR15000	94
A16	4265	41	33	ERR	20000	ERR20000	74
A17	3790	68	33	ERR	25000	ERR25000	101
A18	4248	54	36	ERR	30000	ERR30000	90
A19	7145	12	15	BPB	5000	BPB5000	27
A20	6551	19	28	BPB	10000	BPB10000	47
A21	4938	40	36	BPB	15000	BPB15000	76
A22	6135	23	47	BPB	20000	BPB20000	70
A23	5946	18	32	BPB	25000	BPB25000	50
A24	4857	16	23	BPB	30000	BPB30000	39
B1	4364	9	6	ZPE	5000	ZPE5000	15
B2	5282	20	10	ZPE	10000	ZPE10000	30
B3	6158	36	19	ZPE	15000	ZPE15000	55
B4	5768	44	19	ZPE	20000	ZPE20000	63
B5	6352	42	32	ZPE	25000	ZPE25000	74
B6	7030	52	36	ZPE	30000	ZPE30000	88
B7	3043	4	3	HLY	5000	HLY5000	7
B8	2700	5	5	HLY	10000	HLY10000	10
B9	3090	9	11	HLY	15000	HLY15000	20
B10	3268	14	12	HLY	20000	HLY20000	26
B11	2719	18	24	HLY	25000	HLY25000	42
B12	2535	19	8	HLY	30000	HLY30000	27
B13	3599	17	4	ERR	5000	ERR5000	21
B14	4515	33	8	ERR	10000	ERR10000	41
B15	2881	51	32	ERR	15000	ERR15000	83
B16	4959	54	28	ERR	20000	ERR20000	82
B17	3822	43	32	ERR	25000	ERR25000	75
B18	5193	48	32	ERR	30000	ERR30000	80
B19	7218	7	19	BPB	5000	BPB5000	26
B20	7145	18	29	BPB	10000	BPB10000	47
B21	6798	16	28	BPB	15000	BPB15000	44
B22	5498	12	39	BPB	20000	BPB20000	51
B23	5908	14	38	BPB	25000	BPB25000	52
B24	5592	18	38	BPB	30000	BPB30000	56
C1	4390	10	4	ZPE	5000	ZPE5000	14
C2	4832	14	9	ZPE	10000	ZPE10000	23
C3	4599	17	15	ZPE	15000	ZPE15000	32
C4	6545	33	21	ZPE	20000	ZPE20000	54
C5	7151	46	26	ZPE	25000	ZPE25000	72
C6	5717	27	23	ZPE	30000	ZPE30000	50
C7	2738	1	2	HLY	5000	HLY5000	3
C8	2933	4	5	HLY	10000	HLY10000	9
C9	2895	10	6	HLY	15000	HLY15000	16
C10	2694	10	16	HLY	20000	HLY20000	26
C11	2666	12	13	HLY	25000	HLY25000	25
C12	2876	16	14	HLY	30000	HLY30000	30
C13	4516	15	4	ERR	5000	ERR5000	19
C14	3622	23	13	ERR	10000	ERR10000	36
C15	4154	64	32	ERR	15000	ERR15000	96
C16	4845	37	19	ERR	20000	ERR20000	56
C17	4276	39	29	ERR	25000	ERR25000	68
C18	5032	42	32	ERR	30000	ERR30000	74
C19	7098	5	22	BPB	5000	BPB5000	27
C20	6835	11	25	BPB	10000	BPB10000	36
C21	6191	15	34	BPB	15000	BPB15000	49
C22	6537	9	31	BPB	20000	BPB20000	40
C23	6536	7	45	BPB	25000	BPB25000	52
C24	4780	13	33	BPB	30000	BPB30000	46
D1	5083	19	2	ZPE	5000	ZPE5000	21
D2	5425	21	12	ZPE	10000	ZPE10000	33
D3	5297	21	14	ZPE	15000	ZPE15000	35
D4	5680	36	18	ZPE	20000	ZPE20000	54
D5	6609	27	25	ZPE	25000	ZPE25000	52
D6	5698	27	25	ZPE	30000	ZPE30000	52
D7	2887	3	5	HLY	5000	HLY5000	8
D8	2715	3	3	HLY	10000	HLY10000	6
D9	2546	5	4	HLY	15000	HLY15000	9
D10	2480	13	9	HLY	20000	HLY20000	22
D11	2939	12	7	HLY	25000	HLY25000	19
D12	2696	17	15	HLY	30000	HLY30000	32
D13	2862	24	7	ERR	5000	ERR5000	31
D14	4418	46	14	ERR	10000	ERR10000	60
D15	4489	50	30	ERR	15000	ERR15000	80
D16	4423	51	34	ERR	20000	ERR20000	85
D17	4289	32	49	ERR	25000	ERR25000	81
D18	5316	36	41	ERR	30000	ERR30000	77
D19	7190	3	28	BPB	5000	BPB5000	31
D20	7602	14	38	BPB	10000	BPB10000	52
D21	6734	16	38	BPB	15000	BPB15000	54
D22	6249	16	41	BPB	20000	BPB20000	57
D23	6124	6	54	BPB	25000	BPB25000	60
D24	4615	18	46	BPB	30000	BPB30000	64
I1	3501	12	13	HDS	5000	HDS5000	25
I2	4850	10	12	HDS	10000	HDS10000	22
I3	4984	22	20	HDS	15000	HDS15000	42
I4	4057	34	18	HDS	20000	HDS20000	52
I5	5390	36	34	HDS	25000	HDS25000	70
I6	3217	37	24	HDS	30000	HDS30000	61
I7	10151	28	14	BGW	5000	BGW5000	42
I8	9959	91	36	BGW	10000	BGW10000	127
I9	10145	125	69	BGW	15000	BGW15000	194
I10	9468	169	78	BGW	20000	BGW20000	247
I11	9638	210	108	BGW	25000	BGW25000	318
I12	7802	216	118	BGW	30000	BGW30000	334
I13	5845	11	51	IRZ	5000	IRZ5000	62
I14	5780	24	64	IRZ	10000	IRZ10000	88
I15	5365	33	97	IRZ	15000	IRZ15000	130
I16	6095	39	80	IRZ	20000	IRZ20000	119
I17	6832	0	33	IRZ	25000	IRZ25000	33
I18	6615	36	86	IRZ	30000	IRZ30000	122
I19	6188	5	20	DQQ	5000	DQQ5000	25
I20	5717	10	34	DQQ	10000	DQQ10000	44
I21	4220	1	34	DQQ	15000	DQQ15000	35
I22	4749	4	34	DQQ	20000	DQQ20000	38
I23	4380	4	42	DQQ	25000	DQQ25000	46
I24	4177	12	58	DQQ	30000	DQQ30000	70
J1	3018	19	5	HDS	5000	HDS5000	24
J2	3532	29	12	HDS	10000	HDS10000	41
J3	5188	21	15	HDS	15000	HDS15000	36
J4	3100	34	25	HDS	20000	HDS20000	59
J5	4930	24	26	HDS	25000	HDS25000	50
J6	3229	35	21	HDS	30000	HDS30000	56
J7	9489	28	24	BGW	5000	BGW5000	52
J8	10208	67	42	BGW	10000	BGW10000	109
J9	9591	109	43	BGW	15000	BGW15000	152
J10	10543	229	81	BGW	20000	BGW20000	310
J11	9706	230	110	BGW	25000	BGW25000	340
J12	7629	214	106	BGW	30000	BGW30000	320
J13	5672	5	44	IRZ	5000	IRZ5000	49
J14	6426	24	66	IRZ	10000	IRZ10000	90
J15	5870	32	82	IRZ	15000	IRZ15000	114
J16	6276	30	74	IRZ	20000	IRZ20000	104
J17	5334	39	105	IRZ	25000	IRZ25000	144
J18	6228	43	83	IRZ	30000	IRZ30000	126
J19	7191	5	24	DQQ	5000	DQQ5000	29
J20	5354	12	29	DQQ	10000	DQQ10000	41
J21	4746	11	25	DQQ	15000	DQQ15000	36
J22	4260	8	39	DQQ	20000	DQQ20000	47
J23	4642	6	29	DQQ	25000	DQQ25000	35
J24	3491	14	40	DQQ	30000	DQQ30000	54
K1	3077	9	7	HDS	5000	HDS5000	16
K2	5216	19	18	HDS	10000	HDS10000	37
K3	4741	24	25	HDS	15000	HDS15000	49
K4	4512	30	13	HDS	20000	HDS20000	43
K5	4361	48	31	HDS	25000	HDS25000	79
K6	3296	48	34	HDS	30000	HDS30000	82
K7	8793	35	11	BGW	5000	BGW5000	46
K8	7283	52	47	BGW	10000	BGW10000	99
K9	9235	98	75	BGW	15000	BGW15000	173
K10	9080	175	81	BGW	20000	BGW20000	256
K11	10120	210	108	BGW	25000	BGW25000	318
K12	9414	214	109	BGW	30000	BGW30000	323
K13	5853	23	48	IRZ	5000	IRZ5000	71
K14	4783	32	52	IRZ	10000	IRZ10000	84
K15	6699	34	77	IRZ	15000	IRZ15000	111
K16	6006	44	95	IRZ	20000	IRZ20000	139
K17	5196	36	80	IRZ	25000	IRZ25000	116
K18	6309	35	65	IRZ	30000	IRZ30000	100
K19	5808	6	18	DQQ	5000	DQQ5000	24
K20	5561	7	22	DQQ	10000	DQQ10000	29
K21	3963	7	26	DQQ	15000	DQQ15000	33
K22	4523	2	32	DQQ	20000	DQQ20000	34
K23	4208	5	48	DQQ	25000	DQQ25000	53
K24	3309	6	38	DQQ	30000	DQQ30000	44
L1	3272	8	2	HDS	5000	HDS5000	10
L2	4063	22	9	HDS	10000	HDS10000	31
L3	4653	13	11	HDS	15000	HDS15000	24
L4	3770	25	14	HDS	20000	HDS20000	39
L5	3908	22	37	HDS	25000	HDS25000	59
L6	4153	41	21	HDS	30000	HDS30000	62
L7	7619	41	13	BGW	5000	BGW5000	54
L8	7432	70	51	BGW	10000	BGW10000	121
L9	8985	125	58	BGW	15000	BGW15000	183
L10	8433	152	76	BGW	20000	BGW20000	228
L11	9433	189	113	BGW	25000	BGW25000	302
L12	9125	226	87	BGW	30000	BGW30000	313
L13	5761	11	45	IRZ	5000	IRZ5000	56
L14	4889	25	71	IRZ	10000	IRZ10000	96
L15	5170	25	82	IRZ	15000	IRZ15000	107
L16	5305	36	89	IRZ	20000	IRZ20000	125
L17	4796	34	77	IRZ	25000	IRZ25000	111
L18	5466	30	62	IRZ	30000	IRZ30000	92
L19	5114	12	15	DQQ	5000	DQQ5000	27
L20	5208	3	30	DQQ	10000	DQQ10000	33
L21	3326	5	30	DQQ	15000	DQQ15000	35
L22	3248	10	15	DQQ	20000	DQQ20000	25
L23	3846	5	35	DQQ	25000	DQQ25000	40
L24	2986	18	26	DQQ	30000	DQQ30000	44
