# Supplementary material for: Liver-stage fate determination in Plasmodium vivax parasites: Characterization of schizont growth and hypnozoite fating from patient isolates
Source: Front Microbiol. 2022 Sep 23;13:976606. doi: 10.3389/fmicb.2022.976606 (PMC9539820; doi:10.3389/fmicb.2022.976606)
Supplement: Supplementary file 1 [file Data_Sheet_1.zip › Experiment 3 Dataset.XLSX]

## Sheet: LSAdataset
assayversion	hepage	pvcase	spzwell	tot	hypno	schizont	avgnrnuclei	season	recpv	visitcon	sex
v3RadicalCure(day12)ABT	D2	Pv984	20500	141	91	50	9550	dry	yes	3	M
v3RadicalCure(day12)ABT	D2	Pv984	20500	308	205	103	11400	dry	yes	3	M
v3RadicalCure(day12)ABT	D2	Pv984	20500	191	138	53	10700	dry	yes	3	M
v3RadicalCure(day12)ABT	D2	Pv988	16700	44	30	14	10700	dry	yes	2	M
v3RadicalCure(day12)ABT	D2	Pv988	20000	50	32	18	11100	dry	yes	2	M
v3RadicalCure(day12)ABT	D2	Pv1003	18000	234	155	79	7690	rainy	yes	2	M
v3RadicalCure(day12)ABT	D2	Pv1003	16000	233	162	71	8900	rainy	yes	2	M
v3RadicalCure(day12)ABT	D2	Pv900	27900	29	27	2	11600	rainy	yes	2	M
v3RadicalCure(day12)ABT	D2	Pv900	19194	86	77	9	10600	rainy	yes	2	M
v3RadicalCure(day12)ABT	D2	Pv950	16400	189	79	110	12300	dry	yes	6	M
v3RadicalCure(day12)ABT	D2	Pv953	18300	112	72	40	7990	dry	yes	2	M
v3RadicalCure(day12)ABT	D2	Pv953	18300	116	91	25	8490	dry	yes	2	M
v3RadicalCure(day12)ABT	D2	Pv953	18300	113	82	31	11400	dry	yes	2	M
v3RadicalCure(day12)ABT	D2	Pv953	18300	159	116	43	11300	dry	yes	2	M
v3RadicalCure(day12)ABT	D2	Pv949	10800	101	50	51	11900	dry	yes	2	M
v3RadicalCure(day12)ABT	D2	Pv877	20000	145	68	77	10500	rainy	yes	3	M
v3RadicalCure(day12)ABT	D3	Pv998	20000	85	42	43	11400	rainy	yes	2	M
v3RadicalCure(day12)ABT	D1	Pv998	15600	178	98	80	8760	rainy	yes	2	M
v3RadicalCure(day12)ABT	D2	Pv995	7700	57	28	29	8200	rainy	yes	2	M
v3RadicalCure(day12)ABT	D2	Pv922	16500	108	55	53	10900	dry	yes	5	M
v3RadicalCure(day12)ABT	D2	Pv911	16700	37	15	22	10500	rainy	yes	2	M
v3RadicalCure(day12)ABT	D2	Pv911	16700	49	18	31	11600	rainy	yes	2	M
v3RadicalCure(day12)ABT	D2	Pv900	15860	54	43	11	13000	rainy	yes	2	M
v3RadicalCure(day12)ABT	D2	Pv900	15860	46	43	3	13800	rainy	yes	2	M
v3RadicalCure(day12)ABT	D2	Pv900	19000	99	91	8	8680	rainy	yes	2	M
v3RadicalCure(day12)ABT	D2	Pv900	19000	97	90	7	12600	rainy	yes	2	M
v3RadicalCure(day12)ABT	D2	Pv986	19000	94	58	36	8980	dry	NA	NA	F
v3RadicalCure(day12)ABT	D2	Pv986	19000	110	67	43	8720	dry	NA	NA	F
v3RadicalCure(day12)ABT	D2	Pv986	19000	100	67	33	7710	dry	NA	NA	F
v3RadicalCure(day12)ABT	D2	Pv986	19000	106	64	42	8350	dry	NA	NA	F
v3RadicalCure(day12)ABT	D2	Pv986	19000	126	79	47	8750	dry	NA	NA	F
v3RadicalCure(day12)ABT	D2	Pv986	19000	113	74	39	8650	dry	NA	NA	F
v3RadicalCure(day12)ABT	D2	Pv895	17400	170	91	79	11600	rainy	NA	NA	M
v3RadicalCure(day12)ABT	D2	Pv895	20000	310	260	50	9610	rainy	NA	NA	M
v3RadicalCure(day12)ABT	D2	Pv893	20000	162	126	36	9580	rainy	NA	NA	M
v3RadicalCure(day12)ABT	D2	Pv893	20000	168	129	39	9580	rainy	NA	NA	M
v3RadicalCure(day12)ABT	D2	Pv893	20000	211	161	50	10100	rainy	NA	NA	M
v3RadicalCure(day12)ABT	D2	Pv1034	13370	129	71	58	8290	dry	NA	NA	F
v3RadicalCure(day12)ABT	D2	Pv1034	13370	156	94	62	8940	dry	NA	NA	F
v3RadicalCure(day12)ABT	D2	Pv1027	8700	135	92	43	8840	dry	NA	NA	F
v3RadicalCure(day12)ABT	D2	Pv1027	8700	117	85	32	10900	dry	NA	NA	F
v3RadicalCure(day12)ABT	D1	Pv1025	15000	113	78	35	7880	dry	NA	NA	M
v3RadicalCure(day12)ABT	D1	Pv1025	15000	101	64	37	7960	dry	NA	NA	M
v3RadicalCure(day12)ABT	D2	Pv1024	15000	94	62	32	11200	dry	NA	NA	M
v3RadicalCure(day12)ABT	D2	Pv1031	15000	167	84	83	8330	dry	NA	NA	M
v3RadicalCure(day12)ABT	D2	Pv1038	8404	29	14	15	10100	dry	NA	NA	M
v3RadicalCure(day12)ABT	D2	Pv1038	17098	102	59	43	11200	dry	NA	NA	M
v3RadicalCure(day12)ABT	D2	Pv1038	17098	165	99	66	11500	dry	NA	NA	M
v3RadicalCure(day12)ABT	D2	Pv1038	8404	30	17	13	10500	dry	NA	NA	M
v3RadicalCure(day12)ABT	D2	Pv1038	8404	24	14	10	10200	dry	NA	NA	M
v3RadicalCure(day12)ABT	D1	Pv1031	15000	69	34	35	6850	dry	NA	NA	M
v3RadicalCure(day12)ABT	D2	Pv1034	17000	161	95	66	9510	dry	NA	NA	F
v3RadicalCure(day12)ABT	D1	Pv1034	17000	38	24	14	8650	dry	NA	NA	F
v3RadicalCure(day12)ABT	D2	Pv959	13100	48	35	13	10900	dry	NA	NA	M
v3RadicalCure(day12)ABT	D2	Pv959	18000	51	36	15	10400	dry	NA	NA	M
v3RadicalCure(day12)ABT	D2	Pv1049	18000	88	51	37	9130	dry	NA	NA	M
v3RadicalCure(day12)ABT	D2	Pv966	19000	74	23	51	9930	dry	NA	NA	F
v3RadicalCure(day12)ABT	D2	Pv966	18000	169	91	78	12300	dry	NA	NA	F
v3RadicalCure(day12)ABT	D1	Pv945	20000	66	46	20	12800	dry	NA	NA	M
v3RadicalCure(day12)ABT	D2	Pv1046	10900	95	58	37	9850	dry	NA	NA	M
v3RadicalCure(day12)ABT	D2	Pv1046	10900	94	52	42	10200	dry	NA	NA	M
v3RadicalCure(day12)ABT	D2	Pv1046	13050	112	67	45	9460	dry	NA	NA	M
v3RadicalCure(day12)ABT	D2	Pv1046	13050	98	62	36	10800	dry	NA	NA	M
v3RadicalCure(day12)ABT	D2	Pv1046	9528	140	91	49	10800	dry	NA	NA	M
v3RadicalCure(day12)ABT	D2	Pv1044	5694	74	30	44	9390	dry	NA	NA	M
v3RadicalCure(day12)ABT	D2	Pv1044	12565	137	55	82	9180	dry	NA	NA	M
v3RadicalCure(day12)ABT	D1	Pv1042	15800	59	29	30	8360	dry	NA	NA	F
v3RadicalCure(day12)ABT	D1	Pv1042	18000	106	73	33	9430	dry	NA	NA	F
v3RadicalCure(day12)ABT	D2	Pv999	16600	118	76	42	9270	rainy	NA	NA	M
v3RadicalCure(day12)ABT	D2	Pv999	20000	153	107	46	9000	rainy	NA	NA	M
v3RadicalCure(day12)ABT	D2	Pv1000	14700	162	99	63	8010	rainy	NA	NA	F
v3RadicalCure(day12)ABT	D2	Pv1000	14700	142	93	49	8250	rainy	NA	NA	F
v3RadicalCure(day12)ABT	D2	Pv1000	14700	157	107	50	8540	rainy	NA	NA	F
v3RadicalCure(day12)ABT	D2	Pv1000	14700	154	106	48	6930	rainy	NA	NA	F
v3RadicalCure(day12)ABT	D2	Pv1000	14700	165	111	54	10100	rainy	NA	NA	F
v3RadicalCure(day12)ABT	D2	Pv1000	20000	102	74	28	11000	rainy	NA	NA	F
v3RadicalCure(day12)ABT	D1	Pv867	11000	29	15	14	9090	rainy	NA	NA	M
v3RadicalCure(day12)ABT	D1	Pv867	11000	26	22	4	9670	rainy	NA	NA	M
v3RadicalCure(day12)ABT	D2	Pv977	16500	254	181	73	9330	dry	NA	NA	M
v3RadicalCure(day12)ABT	D2	Pv977	21000	185	117	68	8860	dry	NA	NA	M
v3RadicalCure(day12)ABT	D2	Pv1053	12736	73	47	26	8210	dry	NA	NA	F
v3RadicalCure(day12)ABT	D3	Pv978	12900	19	13	6	9820	dry	NA	NA	M
v3RadicalCure(day12)ABT	D2	Pv992	14300	170	84	86	8200	rainy	NA	NA	M
v3RadicalCure(day12)ABT	D2	Pv1020	9535	183	98	85	9490	dry	NA	NA	M
v3RadicalCure(day12)ABT	D1	Pv923	16000	79	45	34	8800	dry	NA	NA	M
v3RadicalCure(day12)ABT	D2	Pv1024	15000	146	91	55	10500	dry	NA	NA	M
v3RadicalCure(day12)ABT	D2	Pv1025	15000	196	124	72	10500	dry	NA	NA	M
v3RadicalCure(day12)ABT	D2	Pv1025	15000	250	165	85	7710	dry	NA	NA	M
v3RadicalCure(day12)ABT	D2	Pv1025	15000	176	98	78	8810	dry	NA	NA	M
v3RadicalCure(day12)ABT	D2	Pv1025	16000	265	150	115	8260	dry	NA	NA	M
v3RadicalCure(day12)ABT	D2	Pv923	18000	176	86	90	10500	dry	NA	NA	M
v3RadicalCure(day12)ABT	D3	Pv1020	15200	363	208	155	12600	dry	NA	NA	M
v3RadicalCure(day12)ABT	D1	Pv923	20000	59	25	34	9470	dry	NA	NA	M
v3RadicalCure(day12)ABT	D2	Pv1017	18000	317	274	43	12100	rainy	NA	NA	M
v3RadicalCure(day12)ABT	D2	Pv1017	18000	281	258	23	11800	rainy	NA	NA	M
v3RadicalCure(day12)ABT	D2	Pv1014	16700	254	163	91	9410	rainy	NA	NA	M
v3RadicalCure(day12)ABT	D2	Pv1014	16700	264	152	112	7720	rainy	NA	NA	M
v3RadicalCure(day12)ABT	D2	Pv1014	16700	289	167	122	9550	rainy	NA	NA	M
v3RadicalCure(day12)ABT	D2	Pv1014	16700	226	142	84	8580	rainy	NA	NA	M
v3RadicalCure(day12)ABT	D2	Pv1015	12670	156	112	44	9410	rainy	NA	NA	M
v3RadicalCure(day12)ABT	D2	Pv1015	16600	42	17	25	8130	rainy	NA	NA	M
v3RadicalCure(day12)ABT	D2	Pv1015	12670	211	127	84	8430	rainy	NA	NA	M
v3RadicalCure(day12)ABT	D2	Pv1015	16600	61	33	28	8210	rainy	NA	NA	M
v3RadicalCure(day12)ABT	D2	Pv1020	18000	331	200	131	12900	rainy	NA	NA	M
v3RadicalCure(day12)ABT	D1	Pv1017	18000	126	103	23	6910	rainy	NA	NA	M
v3RadicalCure(day12)ABT	D1	Pv1013	20100	136	100	36	9350	rainy	NA	NA	M
v3RadicalCure(day12)NoABT	D2	Pv984	20500	257	149	108	10700	dry	yes	3	M
v3RadicalCure(day12)NoABT	D3	Pv952	20000	159	108	51	9418	dry	yes	2	M
v3RadicalCure(day12)NoABT	D2	Pv832	13200	139	35	104	9350	rainy	yes	2	M
v3RadicalCure(day12)NoABT	D2	Pv835	13200	41	24	17	5810	rainy	yes	2	M
v3RadicalCure(day12)NoABT	D2	Pv835	10700	46	18	28	7630	rainy	yes	2	M
v3RadicalCure(day12)NoABT	D3	Pv831	18270	73	28	45	6660	rainy	yes	2	M
v3RadicalCure(day12)NoABT	D2	Pv922	16500	107	63	44	11500	dry	yes	5	M
v3RadicalCure(day12)NoABT	D2	Pv911	16700	59	16	43	10300	rainy	yes	2	M
v3RadicalCure(day12)NoABT	D2	Pv909	17000	71	41	30	12000	rainy	yes	2	M
v3RadicalCure(day12)NoABT	D2	Pv909	17000	100	58	42	9900	rainy	yes	2	M
v3RadicalCure(day12)NoABT	D2	Pv909	17000	111	62	49	7670	rainy	yes	2	M
v3RadicalCure(day12)NoABT	D2	Pv959	20000	87	66	21	10400	dry	NA	NA	M
v3RadicalCure(day12)NoABT	D3	Pv951	14000	193	140	53	9630	dry	NA	NA	M
v3RadicalCure(day12)NoABT	D2	Pv1044	5694	86	37	49	10200	dry	NA	NA	M
v3RadicalCure(day12)NoABT	D1	Pv846	15400	116	82	34	7660	rainy	NA	NA	M
v3RadicalCure(day12)NoABT	D1	Pv846	15400	57	41	16	7380	rainy	NA	NA	M
v3RadicalCure(day12)NoABT	D2	Pv855	13300	57	44	13	7050	rainy	NA	NA	M
v3RadicalCure(day12)NoABT	D2	Pv853	14400	128	91	37	9580	rainy	NA	NA	F
v3RadicalCure(day12)NoABT	D2	Pv853	16800	78	47	31	8640	rainy	NA	NA	F
v3RadicalCure(day12)NoABT	D2	Pv838	20000	68	50	18	9880	rainy	NA	NA	M
v3RadicalCure(day12)NoABT	D2	Pv1025	16000	280	163	117	7630	dry	NA	NA	M
v3RadicalCure(day12)NoABT	D2	Pv923	18000	173	102	71	10700	dry	NA	NA	M
v3RadicalCure(day12)NoABT	D3	Pv1020	15200	279	132	147	11500	dry	NA	NA	M
v3RadicalCure(day12)NoABT	D1	Pv923	20000	57	26	31	6790	dry	NA	NA	M
v3RadicalCure(day12)NoABT	D1	Pv923	20000	58	28	30	9450	dry	NA	NA	M
v3RadicalCure(day12)NoABT	D2	Pv923	20000	74	44	30	9000	dry	NA	NA	M
