# Supplementary material for: Liver-stage fate determination in Plasmodium vivax parasites: Characterization of schizont growth and hypnozoite fating from patient isolates
Source: Front Microbiol. 2022 Sep 23;13:976606. doi: 10.3389/fmicb.2022.976606 (PMC9539820; doi:10.3389/fmicb.2022.976606)
Supplement: Supplementary file 1 [file Data_Sheet_1.zip › Supplementary Table 1.XLSX]

## Sheet: Sheet1
		Demographics			Medical and Social History							Enzyme Function (pmol/min/10^6 cells)															Enzyme Induction (basal rate, pmol/min/10^6 cells)			Enzyme Induction (PC/VC ratio)			Enzyme Induction (mRNA fold change)
	Primary Human Hepatocyte Lot	Age	Race	Gender	Cause of Death	General Medical	BMI	Medications	Alcohol	Tobacco	Drugs	ECOD (7-ethoxycoumarin O -deethylation	UGT (7-hydroxycoumarin glucuronidation)	ST (7-hydroxycoumarin sulfation)	CYP1A2 (phenacetin O-deethylation	CYP2A6 (coumarin 7-hydryoxylation)	CYP2B6 (bupropion hydroxylation)	CYP2C8 (amodiaquine N-desehtylation)	CYP2C9 (tolbutamide methyl-hydroxylation)	CYP2C19 (S-mephenytoin 4'-hydroxylation)	CYP2D6 (dextromethorphan O-demethylation)	CYP2E1 (chlorzoxazone 6-hydroxylation)	CYP3A4 (testosterone 6beta-hydroxylation)	CYP3A4 (midazolam 1-hydroxylation)	AO (aldehyde oxidase)	UGT1A1 (UDP-glucuronosyltransferase)	CYP1A2 (100uM phenacetin)	CYP2B6 (150uM buproprion substrate)	CYP3A4 (125uM testosterone substrate)	CYP1A2 (50uM omeprazole)	CYP2B6 (1mM phenobarbital induction)	CYP3A4 (25uM rifampin induction)	CYP1A2 (50uM omeprazole)	CYP2B6 (1mM phenobarbital)	CYP3A4 (25uM Rifampin)
	BGW	50	Caucasian	Male	cerebrovascular accident	hypertension	20.4	none	yes	yes	yes	63	576	38.1	27	157	31.3	177	56.2	BQL	21	7.5	161	50.7	197	15.4	7.67	4.57	37.9	16.8	4.49	8.68	32.7	16.9	28.3
	HHR	10	Hispanic	Female	head trauma, motor vehicle accident	seasonal asmtha	25.4	none	none	none	none	77	328	71.3	2.08	25.4	5.04	41.4	3.62	20.3	8.51	79	48.7	18.3	83.2	ND	10.4	1.26	40.2	21.1	8.29	5.13	ND	ND	ND
	OTW	45	Caucasian	Female	anoxia and cardiovascular	hypertension, hypersensitivity lung disease, anemia, hypothyroidism, heart infection, pericardical effusion, iron deficiency, cervical cancer	28.1	nifedipine, prilosec, synthroid, iron supplements	yes	yes	none	87	591	49	30.5	173	92.1	268	25.2	30.8	49	12.4	235	145	219	137	32.7	13.6	82.6	12.8	2.29	2.61	ND	ND	ND
	UBV	57	Caucasian	Male	anoxia	alcoholic hepatitis, aspiration pneumonia, hypertension	26.2	none	yes	yes	none	120	447	118	37.7	56.7	9.64	203	67.3	0.68	8.67	12.8	37.1	14.9	ND	ND	20.2	4.87	54.9	21.2	10.8	4.52	58.3	23.3	32.4
	BPB	42	Caucasian	Female	head trauma	none	34.8	none	none	none	none	9	24	5	ND	51	ND	ND	13	3	36	56	48	ND	ND	ND	ND	ND	ND	9	ND	12	ND	ND	ND
	DQQ	54	Caucasian	Female	cerebrovascular accident	diabetes, diverticulitis	27.8	none	none	yes	none	70	479	32.9	20.6	61.5	25	279	51.4	12.4	1.71	29.8	6.21	7.51	623	BQL	36.4	5.96	14.2	7.45	7.93	12.2	ND	ND	ND
	ERR	0.2	African American	Female	anoxia	none	17.4	none	none	none	none	39.2	190	101	1.3	0	6.92	36.1	61.1	2.47	31.8	54.3	63.2	33	62.4	9.83	2.29	0.37	23.1	5.15	3.52	8.31	ND	ND	ND
	HDS	40	Caucasian	Male	anoxia and cardiovascular	kidney stones	26.3	amoxicilllin	yes	yes	yes	115	523	30.7	76.8	161	135	233	77.7	25.9	43	21.3	244	138	271	85.3	5.01	1.52	43.3	15.8	6.02	5.19	ND	ND	ND
	HLY	4	Hispanic	Female	anoxia	asthma, aspiration pneumonia, cardiac arrest	16.2	none	none	none	none	33.5	411	18.7	14.9	16.5	6.91	197	31.4	16.5	11.6	21.4	124	31.2	73.6	26.5	2.86	1.01	11.1	10.8	9.91	13	21.6	16.1	25.1
	IRZ	35	Hispanic	Female	anoxia and cardiovascular	asthma	21.8	none	yes	yes	yes	137	606	43.2	15	157	54.1	223	53.9	17.4	36.4	23	99.3	95.2	389	56.7	1.85	1.18	22.8	27.9	6.52	10.4	ND	ND	ND
	ZPE	24	Caucasian	Male	overdose	asmtha, hepatitis B	23.9	none	yes	yes	yes	58.3	336	51.1	4.26	BQL	2.13	7.86	14.3	2.56	36.1	51.7	20	3.98	239	9.71	4.98	0.77	14.9	28	5.68	14.7	ND	ND	ND
